# Supplementary material for: BeeGees: A High‐Throughput Protein‐Coding DNA Barcode Recovery Pipeline Tailored for Genome Skims of Museum Specimens
Source: Mol Ecol Resour. 2026 Jun 19;26(5):e70170. doi: 10.1111/1755-0998.70170 (PMC13281686; doi:10.1111/1755-0998.70170)
Supplement: Supplementary file 1 — Table S1: Higher taxonomic information (Phylum, Class, Order, Family) of 1518 museum specimens processed by BeeGees. Table S2: Family‐level ranks within each of the 18 museum specimen Classes. Table S3: Protein pseudo‐reference metadata for the 1518 processed specimens, produced by Gene Fetch integrated within BeeGees. Table S4: Barcode Of Life Dataabase (BOLD) sample metadata, including Process and Sample Identifiers, BOLD Barcode inde Number (BIN) assignment, COI barcode length and ambiguous base content and BOLD taxonomic identificaiton information. Table S5: Final BeeGees summary metrics output, including pre‐processing, Gene Fetch protein pseudo‐reference retrieval, MitoGeneExtractor, sequential barcode consensus cleaning and structural and taxonomic validation metrics for the 36,432 barcode consensus sequence generated from the 1518 museum specimens used here to benchmark BeeGees. Please refer to the BeeGees GitHub repository for more detailed information on each metric within this spreadsheet. [file MEN-26-e70170-s001.xlsx]

## Sheet: Table S1
Taxonomic_rank	Taxa	Num
Phyla	Annelida; Arthropda; Bryozoa; Cnidaria; Ctenophora; Echinodermata; Mollusca; Nematoda	8
Class	Asteroidea; Bivalvia; Cephalopoda; Chromadorea; Crinoidea; Enoplea; Gastropoda; Gymnolaemata; Holothuroidea; Hydrozoa; Insecta; Malacostraca; Nuda; Ophiuroidea; Polychaeta; Polyplacophora; Stenolaemata; Tentaculata	18
Order	Adapedonta; Amphilepidida; Amphinomida; Amphipoda; Anthoathecata; Apodida; Beroida; Cardiida; Carditida; Cephalaspidea; Cheilostomatida; Coleoptera; Comatulida; Cumacea; Cyclostomatida; Cydippida; Decapoda; Dendrochirotida; Diptera; Dorylaimida; Enoplida; Eunicida; Galeommatida; Hymenoptera; Isopoda; Lepidopleurida; Lepidoptera; Leptothecata; Limida; Littorinimorpha; Lucinida; Mermithida; Monhyst…	54
Family	Poraniidae; Astartidae; Basterotiidae; Cardiidae; Cuspidariidae; Hiatellidae; Limidae; Lyonsiidae; Mytilidae; Nuculidae; Pectinidae; Solecurtidae; Tellinidae; Thyasiridae; Bathypolypodidae; Cephalobidae; Chronogastridae; Hoplolaimidae; Monhysteridae; Panagrolaimidae; Plectidae; Tylenchidae; Antedonidae; Alaimidae; Aporcelaimidae; Dorylaimidae; Mermithidae; Mononchidae; Mylonchulidae; Oncholaimida…	212

## Sheet: Table S2
Classes	Families
Asteroidea	Poraniidae
Bivalvia	Astartidae; Basterotiidae; Cardiidae; Cuspidariidae; Hiatellidae; Limidae; Lyonsiidae; Mytilidae; Nuculidae; Pectinidae; Solecurtidae; Tellinidae; Thyasiridae
Cephalopoda	Bathypolypodidae
Chromadorea	Cephalobidae; Chronogastridae; Hoplolaimidae; Monhysteridae; Panagrolaimidae; Plectidae; Tylenchidae
Crinoidea	Antedonidae
Enoplea	Alaimidae; Aporcelaimidae; Dorylaimidae; Mermithidae; Mononchidae; Mylonchulidae; Oncholaimidae; Qudsianematidae; Tripylidae; Tylencholaimidae
Gastropoda	Colloniidae; Dotidae; Eratoidae; Facelinidae; Goniodorididae; Littorinidae; Onchidorididae; Polyceridae; Pyramidellidae; Retusidae; Velutinidae
Gymnolaemata	Bugulidae; Cupuladriidae; Hippothoidae; Membraniporidae; Phidoloporidae
Holothuroidea	Cucumariidae; Myriotrochidae; Psolidae
Hydrozoa	Corymorphidae; Diphyidae; Halicreatidae; Rhopalonematidae; Sertulariidae; Solmarisidae; Solmundaeginidae
Insecta	Batrachedridae; Xyloryctidae; Acrolepiidae; Alucitidae; Andrenidae; Anthicidae; Apidae; Argyresthiidae; Autostichidae; Autottischidae; Blastobasidae; Cerambycidae; Choreutidae; Chrysididae; Coleophoridae; Cosmopterigidae; Crambidae; Cucujidae; Depressariidae; Douglasiidae; Elateridae; Epermeniidae; Erebidae; Eriocottidae; Gelechiidae; Geometridae; Glyphipterigidae; Gracillariidae; Halictidae; Het…
Malacostraca	Acanthonotozomatidae; Amphilochidae; Ampithoidae; Aoridae; Argissidae; Bopyridae; Calliopiidae; Caprellidae; Cirolanidae; Corophiidae; Cyphocarididae; Desmosomatidae; Diastylidae; Dulichiidae; Epimeriidae; Eusiridae; Gnathiidae; Ischnomesidae; Ischyroceridae; Janiridae; Lampropidae; Lepechinellidae; Liljeborgiidae; Macrostylidae; Maeridae; Melphidippidae; Munidopsidae; Munnidae; Munnopsidae; Mysi…
Nuda	Beroidae
Ophiuroidea	Amphiuridae; Ophiactidae
Polychaeta	Ampharetidae; Capitellidae; Chaetopteridae; Dorvilleidae; Eunicidae; Euphrosinidae; Fauveliopsidae; Nephtyidae; Nereididae; Oenonidae; Onuphidae; Opheliidae; Paraonidae; Phyllodocidae; Polynoidae; Sabellidae; Serpulidae; Sphaerodoridae; Spionidae; Spirorbidae; Terebellidae; Trichobranchidae
Polyplacophora	Hanleyidae
Stenolaemata	Annectocymidae; Crisiidae; Cytididae; Horneridae; Lichenoporidae; Plagioeciidae; Stigmatoechidae; Stomatoporidae; Tubuliporidae
Tentaculata	Aulacoctenidae; Euplokamidae; Mertensiidae

## Sheet: Table S3
process_id	taxid	protein_accession	protein_length	matched_rank	ncbi_taxonomy
BSNHM2291-25	1859601	QUQ05862.1	510	genus:Coleophora	Eukaryota; Metazoa; Ecdysozoa; Arthropoda; Hexapoda; Insecta; Pterygota; Neoptera; Endopterygota; Lepidoptera; Glossata; Ditrysia; Gelechioidea; Coleophoridae; Coleophora
BSNTN1142-23	3003409	XQJ36233.1	510	superfamily:Anadoridoidea	Eukaryota; Metazoa; Spiralia; Lophotrochozoa; Mollusca; Gastropoda; Heterobranchia; Euthyneura; Nudipleura; Nudibranchia; Doridina; Anadoridoidea; Polyceridae; Nembrotha
BSNTN2944-24	2871083	UDE31807.1	513	parvorder:Caprellidira	Eukaryota; Metazoa; Ecdysozoa; Arthropoda; Crustacea; Multicrustacea; Malacostraca; Eumalacostraca; Peracarida; Amphipoda; Senticaudata; Corophiida; Caprellidira; Caprelloidea; Cyamidae; Cyamus
BSNTN2879-24	2901148	ADA69792.1	510	superfamily:Janiroidea	Eukaryota; Metazoa; Ecdysozoa; Arthropoda; Crustacea; Multicrustacea; Malacostraca; Eumalacostraca; Peracarida; Isopoda; Asellota; Janiroidea; Janiridae; Janira
BSNHM3652-25	2571451	ALO77374.1	514	subfamily:Malachiinae	Eukaryota; Metazoa; Ecdysozoa; Arthropoda; Hexapoda; Insecta; Pterygota; Neoptera; Endopterygota; Coleoptera; Polyphaga; Cucujiformia; Melyridae; Malachiinae; Clanoptilus
BSNTN2981-24	98853	YP_004581394.1	508	class:Stenolaemata	Eukaryota; Metazoa; Spiralia; Lophotrochozoa; Bryozoa; Stenolaemata; Tubuliporida; Tubuliporidae; Tubulipora
BSNTN2184-24	1880918	ADA69792.1	510	superfamily:Janiroidea	Eukaryota; Metazoa; Ecdysozoa; Arthropoda; Crustacea; Multicrustacea; Malacostraca; Eumalacostraca; Peracarida; Isopoda; Asellota; Janiroidea; Janiridae; Janira
BSNHM2182-25	1660586	YP_010985626.1	510	genus:Argyresthia	Eukaryota; Metazoa; Ecdysozoa; Arthropoda; Hexapoda; Insecta; Pterygota; Neoptera; Endopterygota; Lepidoptera; Glossata; Ditrysia; Yponomeutoidea; Argyresthiidae; Argyresthia
BSNTN2159-24	2922058	YP_006576433.1	574	family:Solecurtidae	Eukaryota; Metazoa; Spiralia; Lophotrochozoa; Mollusca; Bivalvia; Autobranchia; Heteroconchia; Euheterodonta; Imparidentia; Neoheterodontei; Cardiida; Tellinoidea; Solecurtidae; Solecurtus
BSNHM1078-24	3229140	ALO76863.1	515	family:Oedemeridae	Eukaryota; Metazoa; Ecdysozoa; Arthropoda; Hexapoda; Insecta; Pterygota; Neoptera; Endopterygota; Coleoptera; Polyphaga; Cucujiformia; Oedemeridae; Ischnomera
BSNHM3677-25	2571451	ALO77374.1	514	subfamily:Malachiinae	Eukaryota; Metazoa; Ecdysozoa; Arthropoda; Hexapoda; Insecta; Pterygota; Neoptera; Endopterygota; Coleoptera; Polyphaga; Cucujiformia; Melyridae; Malachiinae; Clanoptilus
BSNHM4345-25	2560946	AAT52201.1	514	subfamily:Noctuinae	Eukaryota; Metazoa; Ecdysozoa; Arthropoda; Hexapoda; Insecta; Pterygota; Neoptera; Endopterygota; Lepidoptera; Glossata; Ditrysia; Noctuoidea; Noctuidae; Noctuinae; Noctuini; Noctua
BSNHM3615-25	442086	ARH54235.1	515	genus:Cteniopus	Eukaryota; Metazoa; Ecdysozoa; Arthropoda; Hexapoda; Insecta; Pterygota; Neoptera; Endopterygota; Coleoptera; Polyphaga; Cucujiformia; Tenebrionidae; Alleculinae; Cteniopus
BSNTN2145-24	1735330	YP_009710394.1	512	genus:Ampithoe	Eukaryota; Metazoa; Ecdysozoa; Arthropoda; Crustacea; Multicrustacea; Malacostraca; Eumalacostraca; Peracarida; Amphipoda; Senticaudata; Corophiida; Corophiidira; Corophioidea; Ampithoidae; Ampithoe
BSNHM3619-25	3230725	ARH54235.1	515	genus:Cteniopus	Eukaryota; Metazoa; Ecdysozoa; Arthropoda; Hexapoda; Insecta; Pterygota; Neoptera; Endopterygota; Coleoptera; Polyphaga; Cucujiformia; Tenebrionidae; Alleculinae; Cteniopus
BSNHM2230-25	57686	YP_010403060.1	510	species:Acrolepiopsis assectella	Eukaryota; Metazoa; Ecdysozoa; Arthropoda; Hexapoda; Insecta; Pterygota; Neoptera; Endopterygota; Lepidoptera; Glossata; Ditrysia; Yponomeutoidea; Plutellidae; Acrolepiopsis
BSNTN2118-24	2793146	ABF60115.1	550	genus:Hiatella	Eukaryota; Metazoa; Spiralia; Lophotrochozoa; Mollusca; Bivalvia; Autobranchia; Heteroconchia; Euheterodonta; Imparidentia; Adapedonta; Hiatelloidea; Hiatellidae; Hiatella
BGEPL382-24	1869402	YP_010329773.1	511	genus:Actebia	Eukaryota; Metazoa; Ecdysozoa; Arthropoda; Hexapoda; Insecta; Pterygota; Neoptera; Endopterygota; Lepidoptera; Glossata; Ditrysia; Noctuoidea; Noctuidae; Noctuinae; Noctuini; Actebia
BSNTN3301-24	371437	YP_007026805.1	513	infraorder:Hadziida	Eukaryota; Metazoa; Ecdysozoa; Arthropoda; Crustacea; Multicrustacea; Malacostraca; Eumalacostraca; Peracarida; Amphipoda; Senticaudata; Hadziida; Hadzioidea; Metacrangonyctidae; Metacrangonyx
BSNHM1042-24	2975251	ALO77010.1	514	family:Mordellidae	Eukaryota; Metazoa; Ecdysozoa; Arthropoda; Hexapoda; Insecta; Pterygota; Neoptera; Endopterygota; Coleoptera; Polyphaga; Cucujiformia; Mordellidae
BGEPL384-24	1869402	YP_010329773.1	511	genus:Actebia	Eukaryota; Metazoa; Ecdysozoa; Arthropoda; Hexapoda; Insecta; Pterygota; Neoptera; Endopterygota; Lepidoptera; Glossata; Ditrysia; Noctuoidea; Noctuidae; Noctuinae; Noctuini; Actebia
BSNHM4289-25	1870099	XOI42562.1	511	genus:Mythimna	Eukaryota; Metazoa; Ecdysozoa; Arthropoda; Hexapoda; Insecta; Pterygota; Neoptera; Endopterygota; Lepidoptera; Glossata; Ditrysia; Noctuoidea; Noctuidae; Hadeninae; Mythimna
BGEPL439-24	287355	XOX21193.1	519	family:Zygaenidae	Eukaryota; Metazoa; Ecdysozoa; Arthropoda; Hexapoda; Insecta; Pterygota; Neoptera; Endopterygota; Lepidoptera; Glossata; Ditrysia; Zygaenoidea; Zygaenidae; Chalcosiinae; Chalcosia
BSNHM1731-25	2562049	AII02233.1	510	subfamily:Symmocinae	Eukaryota; Metazoa; Ecdysozoa; Arthropoda; Hexapoda; Insecta; Pterygota; Neoptera; Endopterygota; Lepidoptera; Glossata; Ditrysia; Gelechioidea; Autostichidae; Symmocinae; Oegoconia
BSNTN3009-24	3078563	YP_004581394.1	508	family:Tubuliporidae	Eukaryota; Metazoa; Spiralia; Lophotrochozoa; Bryozoa; Stenolaemata; Tubuliporida; Tubuliporidae; Tubulipora
BSNTN1152-23	71368	YP_010121334.1	510	subfamily:Goniodoridinae	Eukaryota; Metazoa; Spiralia; Lophotrochozoa; Mollusca; Gastropoda; Heterobranchia; Euthyneura; Nudipleura; Nudibranchia; Doridina; Anadoridoidea; Goniodorididae; Goniodoridinae; Ceratodoris
BSNHM1098-24	2673487	ALO76863.1	515	family:Oedemeridae	Eukaryota; Metazoa; Ecdysozoa; Arthropoda; Hexapoda; Insecta; Pterygota; Neoptera; Endopterygota; Coleoptera; Polyphaga; Cucujiformia; Oedemeridae; Ischnomera
BSNTN2173-24	2163194	ADA69792.1	510	superfamily:Janiroidea	Eukaryota; Metazoa; Ecdysozoa; Arthropoda; Crustacea; Multicrustacea; Malacostraca; Eumalacostraca; Peracarida; Isopoda; Asellota; Janiroidea; Janiridae; Janira
BSNHM2270-25	1869686	QUQ05862.1	510	genus:Coleophora	Eukaryota; Metazoa; Ecdysozoa; Arthropoda; Hexapoda; Insecta; Pterygota; Neoptera; Endopterygota; Lepidoptera; Glossata; Ditrysia; Gelechioidea; Coleophoridae; Coleophora
BSNTN2959-24	560973	YP_004581394.1	508	class:Stenolaemata	Eukaryota; Metazoa; Spiralia; Lophotrochozoa; Bryozoa; Stenolaemata; Tubuliporida; Tubuliporidae; Tubulipora
BSNHM2214-25	1870437	YP_011002919.1	512	superfamily:Yponomeutoidea	Eukaryota; Metazoa; Ecdysozoa; Arthropoda; Hexapoda; Insecta; Pterygota; Neoptera; Endopterygota; Lepidoptera; Glossata; Ditrysia; Yponomeutoidea; Lyonetiidae; Leucoptera
BSNTN2872-24	3076420	UIN24705.1	512	family:Eusiridae	Eukaryota; Metazoa; Ecdysozoa; Arthropoda; Crustacea; Multicrustacea; Malacostraca; Eumalacostraca; Peracarida; Amphipoda; Amphilochidea; Amphilochida; Eusiridira; Eusiroidea; Eusiridae; Eusirus
BGEPL482-24	1889498	AZL93153.1	515	genus:Cleptes	Eukaryota; Metazoa; Ecdysozoa; Arthropoda; Hexapoda; Insecta; Pterygota; Neoptera; Endopterygota; Hymenoptera; Apocrita; Aculeata; Chrysidoidea; Chrysididae; Cleptinae; Cleptes
BSNHM2089-25	199067	YP_010303528.1	510	genus:Phyllonorycter	Eukaryota; Metazoa; Ecdysozoa; Arthropoda; Hexapoda; Insecta; Pterygota; Neoptera; Endopterygota; Lepidoptera; Glossata; Ditrysia; Tineoidea; Gracillariidae; Phyllonorycter
BSNTN2167-24	177494	YP_002727975.1	508	family:Pyramidellidae	Eukaryota; Metazoa; Spiralia; Lophotrochozoa; Mollusca; Gastropoda; Heterobranchia; Euthyneura; Panpulmonata; Pyramidelloidea; Pyramidellidae; Pyramidella
BGEPL458-24	95214	YP_010713960.1	511	subfamily:Acontiinae	Eukaryota; Metazoa; Ecdysozoa; Arthropoda; Hexapoda; Insecta; Pterygota; Neoptera; Endopterygota; Lepidoptera; Glossata; Ditrysia; Noctuoidea; Noctuidae; Acontiinae; Pseudeustrotia
BSNTN3317-24	3397516	AZH08539.1	512	parvorder:Synopiidira	Eukaryota; Metazoa; Ecdysozoa; Arthropoda; Crustacea; Multicrustacea; Malacostraca; Eumalacostraca; Peracarida; Amphipoda; Amphilochidea; Lysianassida; Synopiidira; Dexaminoidea; Pardaliscidae; Halice
BSNTN2854-24	3014889	ADA69792.1	510	superfamily:Janiroidea	Eukaryota; Metazoa; Ecdysozoa; Arthropoda; Crustacea; Multicrustacea; Malacostraca; Eumalacostraca; Peracarida; Isopoda; Asellota; Janiroidea; Janiridae; Janira
BSNHM1095-24	3015913	ALO76863.1	515	family:Oedemeridae	Eukaryota; Metazoa; Ecdysozoa; Arthropoda; Hexapoda; Insecta; Pterygota; Neoptera; Endopterygota; Coleoptera; Polyphaga; Cucujiformia; Oedemeridae; Ischnomera
BSNHM4353-25	986988	WWT36295.1	511	species:Horisme aemulata	Eukaryota; Metazoa; Ecdysozoa; Arthropoda; Hexapoda; Insecta; Pterygota; Neoptera; Endopterygota; Lepidoptera; Glossata; Ditrysia; Geometroidea; Geometridae; Larentiinae; Horisme
BSNTN2877-24	471308	ADA69792.1	510	superfamily:Janiroidea	Eukaryota; Metazoa; Ecdysozoa; Arthropoda; Crustacea; Multicrustacea; Malacostraca; Eumalacostraca; Peracarida; Isopoda; Asellota; Janiroidea; Janiridae; Janira
BSNTN2899-24	371446	UDE31807.1	513	parvorder:Caprellidira	Eukaryota; Metazoa; Ecdysozoa; Arthropoda; Crustacea; Multicrustacea; Malacostraca; Eumalacostraca; Peracarida; Amphipoda; Senticaudata; Corophiida; Caprellidira; Caprelloidea; Cyamidae; Cyamus
BGEPL389-24	1869402	YP_010329773.1	511	genus:Actebia	Eukaryota; Metazoa; Ecdysozoa; Arthropoda; Hexapoda; Insecta; Pterygota; Neoptera; Endopterygota; Lepidoptera; Glossata; Ditrysia; Noctuoidea; Noctuidae; Noctuinae; Noctuini; Actebia
BSNHM4293-25	2793027	XOI42562.1	511	subfamily:Hadeninae	Eukaryota; Metazoa; Ecdysozoa; Arthropoda; Hexapoda; Insecta; Pterygota; Neoptera; Endopterygota; Lepidoptera; Glossata; Ditrysia; Noctuoidea; Noctuidae; Hadeninae; Mythimna
BSNHM3678-25	2571451	ALO77374.1	514	subfamily:Malachiinae	Eukaryota; Metazoa; Ecdysozoa; Arthropoda; Hexapoda; Insecta; Pterygota; Neoptera; Endopterygota; Coleoptera; Polyphaga; Cucujiformia; Melyridae; Malachiinae; Clanoptilus
BSNHM2183-25	1100922	YP_010985626.1	510	genus:Argyresthia	Eukaryota; Metazoa; Ecdysozoa; Arthropoda; Hexapoda; Insecta; Pterygota; Neoptera; Endopterygota; Lepidoptera; Glossata; Ditrysia; Yponomeutoidea; Argyresthiidae; Argyresthia
BSNHM1735-25	2561853	AAB05556.1	511	subfamily:Yponomeutinae	Eukaryota; Metazoa; Ecdysozoa; Arthropoda; Hexapoda; Insecta; Pterygota; Neoptera; Endopterygota; Lepidoptera; Glossata; Ditrysia; Yponomeutoidea; Yponomeutidae; Yponomeutinae; Yponomeuta
BSNHM2187-25	1869482	YP_010985626.1	510	genus:Argyresthia	Eukaryota; Metazoa; Ecdysozoa; Arthropoda; Hexapoda; Insecta; Pterygota; Neoptera; Endopterygota; Lepidoptera; Glossata; Ditrysia; Yponomeutoidea; Argyresthiidae; Argyresthia
BSNHM2295-25	1150066	QUQ05862.1	510	genus:Coleophora	Eukaryota; Metazoa; Ecdysozoa; Arthropoda; Hexapoda; Insecta; Pterygota; Neoptera; Endopterygota; Lepidoptera; Glossata; Ditrysia; Gelechioidea; Coleophoridae; Coleophora
BSNTN2930-24	317535	YP_010636363.1	513	parvorder:Lysianassidira	Eukaryota; Metazoa; Ecdysozoa; Arthropoda; Crustacea; Multicrustacea; Malacostraca; Eumalacostraca; Peracarida; Amphipoda; Amphilochidea; Lysianassida; Lysianassidira; Lysianassoidea; Cyphocarididae
BSNTN3286-24	2094291	UIN24705.1	512	family:Eusiridae	Eukaryota; Metazoa; Ecdysozoa; Arthropoda; Crustacea; Multicrustacea; Malacostraca; Eumalacostraca; Peracarida; Amphipoda; Amphilochidea; Amphilochida; Eusiridira; Eusiroidea; Eusiridae; Eusirus
BSNHM2293-25	1150080	QUQ05862.1	510	genus:Coleophora	Eukaryota; Metazoa; Ecdysozoa; Arthropoda; Hexapoda; Insecta; Pterygota; Neoptera; Endopterygota; Lepidoptera; Glossata; Ditrysia; Gelechioidea; Coleophoridae; Coleophora
BSNHM2318-25	1857996	QUQ05862.1	510	genus:Coleophora	Eukaryota; Metazoa; Ecdysozoa; Arthropoda; Hexapoda; Insecta; Pterygota; Neoptera; Endopterygota; Lepidoptera; Glossata; Ditrysia; Gelechioidea; Coleophoridae; Coleophora
BSNTN2136-24	1421135	QBM07773.1	577	genus:Macoma	Eukaryota; Metazoa; Spiralia; Lophotrochozoa; Mollusca; Bivalvia; Autobranchia; Heteroconchia; Euheterodonta; Imparidentia; Neoheterodontei; Cardiida; Tellinoidea; Tellinidae; Macoma
BSNHM1056-24	1921030	UPX88474.1	513	family:Noteridae	Eukaryota; Metazoa; Ecdysozoa; Arthropoda; Hexapoda; Insecta; Pterygota; Neoptera; Endopterygota; Coleoptera; Adephaga; Dytiscoidea; Noteridae; Noterus
BSNTN3309-24	3230524	AWI62651.1	520	genus:Epimeria	Eukaryota; Metazoa; Ecdysozoa; Arthropoda; Crustacea; Multicrustacea; Malacostraca; Eumalacostraca; Peracarida; Amphipoda; Amphilochidea; Amphilochida; Amphilochidira; Iphimedioidea; Epimeriidae; Epimeria
BSNHM1783-25	3119731	YP_008593341.1	511	genus:Ephestia	Eukaryota; Metazoa; Ecdysozoa; Arthropoda; Hexapoda; Insecta; Pterygota; Neoptera; Endopterygota; Lepidoptera; Glossata; Ditrysia; Pyraloidea; Pyralidae; Phycitinae; Ephestia
BSNHM4314-25	988152	YP_010326935.1	511	subfamily:Xyleninae	Eukaryota; Metazoa; Ecdysozoa; Arthropoda; Hexapoda; Insecta; Pterygota; Neoptera; Endopterygota; Lepidoptera; Glossata; Ditrysia; Noctuoidea; Noctuidae; Xyleninae; Actinotia
BGEPL396-24	1804819	YP_010327039.1	511	species:Agrotis trifurca	Eukaryota; Metazoa; Ecdysozoa; Arthropoda; Hexapoda; Insecta; Pterygota; Neoptera; Endopterygota; Lepidoptera; Glossata; Ditrysia; Noctuoidea; Noctuidae; Noctuinae; Noctuini; Agrotis
BSNTN2950-24	560971	YP_004581394.1	508	class:Stenolaemata	Eukaryota; Metazoa; Spiralia; Lophotrochozoa; Bryozoa; Stenolaemata; Tubuliporida; Tubuliporidae; Tubulipora
BSNHM3655-25	2571451	ALO77374.1	514	subfamily:Malachiinae	Eukaryota; Metazoa; Ecdysozoa; Arthropoda; Hexapoda; Insecta; Pterygota; Neoptera; Endopterygota; Coleoptera; Polyphaga; Cucujiformia; Melyridae; Malachiinae; Clanoptilus
BSNHM1776-25	2893325	UPU95823.1	511	family:Gelechiidae	Eukaryota; Metazoa; Ecdysozoa; Arthropoda; Hexapoda; Insecta; Pterygota; Neoptera; Endopterygota; Lepidoptera; Glossata; Ditrysia; Gelechioidea; Gelechiidae; Anomologinae; Monochroa
BSNHM2170-25	1100921	YP_010985626.1	510	genus:Argyresthia	Eukaryota; Metazoa; Ecdysozoa; Arthropoda; Hexapoda; Insecta; Pterygota; Neoptera; Endopterygota; Lepidoptera; Glossata; Ditrysia; Yponomeutoidea; Argyresthiidae; Argyresthia
BSNHM2361-25	2561110	QUQ05862.1	510	genus:Coleophora	Eukaryota; Metazoa; Ecdysozoa; Arthropoda; Hexapoda; Insecta; Pterygota; Neoptera; Endopterygota; Lepidoptera; Glossata; Ditrysia; Gelechioidea; Coleophoridae; Coleophora
BSNTN2995-24	646397	YP_004581394.1	508	class:Stenolaemata	Eukaryota; Metazoa; Spiralia; Lophotrochozoa; Bryozoa; Stenolaemata; Tubuliporida; Tubuliporidae; Tubulipora
BSNTN3256-24	1732151	YP_010636363.1	513	infraorder:Lysianassida	Eukaryota; Metazoa; Ecdysozoa; Arthropoda; Crustacea; Multicrustacea; Malacostraca; Eumalacostraca; Peracarida; Amphipoda; Amphilochidea; Lysianassida; Lysianassidira; Lysianassoidea; Cyphocarididae
BSNTN1180-23	1719116	YP_010700920.1	520	family:Spionidae	Eukaryota; Metazoa; Spiralia; Lophotrochozoa; Annelida; Polychaeta; Sedentaria; Canalipalpata; Spionida; Spionidae; Rhynchospio
BSNTN2907-24	2268719	YP_010636363.1	513	superfamily:Lysianassoidea	Eukaryota; Metazoa; Ecdysozoa; Arthropoda; Crustacea; Multicrustacea; Malacostraca; Eumalacostraca; Peracarida; Amphipoda; Amphilochidea; Lysianassida; Lysianassidira; Lysianassoidea; Cyphocarididae
BSNHM1786-25	299348	YP_009183559.1	514	family:Pyralidae	Eukaryota; Metazoa; Ecdysozoa; Arthropoda; Hexapoda; Insecta; Pterygota; Neoptera; Endopterygota; Lepidoptera; Glossata; Ditrysia; Pyraloidea; Pyralidae; Galleriinae; Galleria
BSNHM3616-25	3230725	ARH54235.1	515	genus:Cteniopus	Eukaryota; Metazoa; Ecdysozoa; Arthropoda; Hexapoda; Insecta; Pterygota; Neoptera; Endopterygota; Coleoptera; Polyphaga; Cucujiformia; Tenebrionidae; Alleculinae; Cteniopus
BGEPL386-24	1869402	YP_010329773.1	511	genus:Actebia	Eukaryota; Metazoa; Ecdysozoa; Arthropoda; Hexapoda; Insecta; Pterygota; Neoptera; Endopterygota; Lepidoptera; Glossata; Ditrysia; Noctuoidea; Noctuidae; Noctuinae; Noctuini; Actebia
BSNHM4271-25	987966	YP_009740473.1	510	genus:Lacanobia	Eukaryota; Metazoa; Ecdysozoa; Arthropoda; Hexapoda; Insecta; Pterygota; Neoptera; Endopterygota; Lepidoptera; Glossata; Ditrysia; Noctuoidea; Noctuidae; Hadeninae; Lacanobia
BSNHM1711-25	454277	AII02233.1	510	family:Autostichidae	Eukaryota; Metazoa; Ecdysozoa; Arthropoda; Hexapoda; Insecta; Pterygota; Neoptera; Endopterygota; Lepidoptera; Glossata; Ditrysia; Gelechioidea; Autostichidae; Symmocinae; Oegoconia
BSNHM2081-25	2814459	UTS56475.1	514	family:Gracillariidae	Eukaryota; Metazoa; Ecdysozoa; Arthropoda; Hexapoda; Insecta; Pterygota; Neoptera; Endopterygota; Lepidoptera; Glossata; Ditrysia; Tineoidea; Gracillariidae; Stomphastis
BGEPL411-24	2249559	XOI42562.1	511	subfamily:Hadeninae	Eukaryota; Metazoa; Ecdysozoa; Arthropoda; Hexapoda; Insecta; Pterygota; Neoptera; Endopterygota; Lepidoptera; Glossata; Ditrysia; Noctuoidea; Noctuidae; Hadeninae; Mythimna
BGEPL441-24	287355	XOX21193.1	519	family:Zygaenidae	Eukaryota; Metazoa; Ecdysozoa; Arthropoda; Hexapoda; Insecta; Pterygota; Neoptera; Endopterygota; Lepidoptera; Glossata; Ditrysia; Zygaenoidea; Zygaenidae; Chalcosiinae; Chalcosia
BSNHM4272-25	988015	XOI42562.1	511	subfamily:Hadeninae	Eukaryota; Metazoa; Ecdysozoa; Arthropoda; Hexapoda; Insecta; Pterygota; Neoptera; Endopterygota; Lepidoptera; Glossata; Ditrysia; Noctuoidea; Noctuidae; Hadeninae; Mythimna
BSNHM1117-24	2673487	ALO76863.1	515	family:Oedemeridae	Eukaryota; Metazoa; Ecdysozoa; Arthropoda; Hexapoda; Insecta; Pterygota; Neoptera; Endopterygota; Coleoptera; Polyphaga; Cucujiformia; Oedemeridae; Ischnomera
BSNHM2242-25	2561279	AII02271.1	510	genus:Epermenia	Eukaryota; Metazoa; Ecdysozoa; Arthropoda; Hexapoda; Insecta; Pterygota; Neoptera; Endopterygota; Lepidoptera; Glossata; Ditrysia; Epermenioidea; Epermeniidae; Epermenia
BSNTN3291-24	2268719	YP_010636363.1	513	superfamily:Lysianassoidea	Eukaryota; Metazoa; Ecdysozoa; Arthropoda; Crustacea; Multicrustacea; Malacostraca; Eumalacostraca; Peracarida; Amphipoda; Amphilochidea; Lysianassida; Lysianassidira; Lysianassoidea; Cyphocarididae
BSNHM2247-25	1150053	QUQ05862.1	510	genus:Coleophora	Eukaryota; Metazoa; Ecdysozoa; Arthropoda; Hexapoda; Insecta; Pterygota; Neoptera; Endopterygota; Lepidoptera; Glossata; Ditrysia; Gelechioidea; Coleophoridae; Coleophora
BSNTN3268-24	1732132	AWI62651.1	520	parvorder:Amphilochidira	Eukaryota; Metazoa; Ecdysozoa; Arthropoda; Crustacea; Multicrustacea; Malacostraca; Eumalacostraca; Peracarida; Amphipoda; Amphilochidea; Amphilochida; Amphilochidira; Iphimedioidea; Epimeriidae; Epimeria
BGEPL530-24	2848954	WJZ53020.1	512	genus:Pollenia	Eukaryota; Metazoa; Ecdysozoa; Arthropoda; Hexapoda; Insecta; Pterygota; Neoptera; Endopterygota; Diptera; Brachycera; Muscomorpha; Oestroidea; Polleniidae; Pollenia
BSNHM1781-25	753326	BBE15850.1	517	superfamily:Tineoidea	Eukaryota; Metazoa; Ecdysozoa; Arthropoda; Hexapoda; Insecta; Pterygota; Neoptera; Endopterygota; Lepidoptera; Glossata; Ditrysia; Tineoidea; Psychidae; Oiketicinae; Eumeta
BSNHM2174-25	1660586	YP_010985626.1	510	genus:Argyresthia	Eukaryota; Metazoa; Ecdysozoa; Arthropoda; Hexapoda; Insecta; Pterygota; Neoptera; Endopterygota; Lepidoptera; Glossata; Ditrysia; Yponomeutoidea; Argyresthiidae; Argyresthia
BSNHM2099-25	199052	YP_010303528.1	510	genus:Phyllonorycter	Eukaryota; Metazoa; Ecdysozoa; Arthropoda; Hexapoda; Insecta; Pterygota; Neoptera; Endopterygota; Lepidoptera; Glossata; Ditrysia; Tineoidea; Gracillariidae; Phyllonorycter
BSNTN3306-24	2625597	XGY12111.1	512	family:Dulichiidae	Eukaryota; Metazoa; Ecdysozoa; Arthropoda; Crustacea; Multicrustacea; Malacostraca; Eumalacostraca; Peracarida; Amphipoda; Senticaudata; Corophiida; Caprellidira; Caprelloidea; Dulichiidae; Dyopedos
BSNHM1129-24	1526931	ALO76863.1	515	family:Oedemeridae	Eukaryota; Metazoa; Ecdysozoa; Arthropoda; Hexapoda; Insecta; Pterygota; Neoptera; Endopterygota; Coleoptera; Polyphaga; Cucujiformia; Oedemeridae; Ischnomera
BGEPL534-24	273426	XCB07795.1	513	genus:Cheilosia	Eukaryota; Metazoa; Ecdysozoa; Arthropoda; Hexapoda; Insecta; Pterygota; Neoptera; Endopterygota; Diptera; Brachycera; Muscomorpha; Syrphoidea; Syrphidae; Eristalinae; Rhingiini; Cheilosia
BSNHM2334-25	1150032	QUQ05862.1	510	genus:Coleophora	Eukaryota; Metazoa; Ecdysozoa; Arthropoda; Hexapoda; Insecta; Pterygota; Neoptera; Endopterygota; Lepidoptera; Glossata; Ditrysia; Gelechioidea; Coleophoridae; Coleophora
BSNTN3027-24	365325	YP_004581394.1	508	species:Tubulipora flabellaris	Eukaryota; Metazoa; Spiralia; Lophotrochozoa; Bryozoa; Stenolaemata; Tubuliporida; Tubuliporidae; Tubulipora
BGEPL424-24	287379	XOX21193.1	519	family:Zygaenidae	Eukaryota; Metazoa; Ecdysozoa; Arthropoda; Hexapoda; Insecta; Pterygota; Neoptera; Endopterygota; Lepidoptera; Glossata; Ditrysia; Zygaenoidea; Zygaenidae; Chalcosiinae; Chalcosia
BSNTN1163-23	279641	QUG10613.1	512	species:Hydroides norvegica	Eukaryota; Metazoa; Spiralia; Lophotrochozoa; Annelida; Polychaeta; Sedentaria; Canalipalpata; Sabellida; Serpulidae; Hydroides
BSNHM1757-25	454283	WVR18601.1	511	family:Lecithoceridae	Eukaryota; Metazoa; Ecdysozoa; Arthropoda; Hexapoda; Insecta; Pterygota; Neoptera; Endopterygota; Lepidoptera; Glossata; Ditrysia; Gelechioidea; Lecithoceridae; Lecithocerinae; Homaloxestis
BSNHM2213-25	1870437	YP_011002919.1	512	superfamily:Yponomeutoidea	Eukaryota; Metazoa; Ecdysozoa; Arthropoda; Hexapoda; Insecta; Pterygota; Neoptera; Endopterygota; Lepidoptera; Glossata; Ditrysia; Yponomeutoidea; Lyonetiidae; Leucoptera
BSNTN3252-24	1904444	YP_010636363.1	513	superfamily:Lysianassoidea	Eukaryota; Metazoa; Ecdysozoa; Arthropoda; Crustacea; Multicrustacea; Malacostraca; Eumalacostraca; Peracarida; Amphipoda; Amphilochidea; Lysianassida; Lysianassidira; Lysianassoidea; Cyphocarididae
BSNHM1113-24	2673487	ALO76863.1	515	family:Oedemeridae	Eukaryota; Metazoa; Ecdysozoa; Arthropoda; Hexapoda; Insecta; Pterygota; Neoptera; Endopterygota; Coleoptera; Polyphaga; Cucujiformia; Oedemeridae; Ischnomera
BSNHM2125-25	199057	YP_010303528.1	510	genus:Phyllonorycter	Eukaryota; Metazoa; Ecdysozoa; Arthropoda; Hexapoda; Insecta; Pterygota; Neoptera; Endopterygota; Lepidoptera; Glossata; Ditrysia; Tineoidea; Gracillariidae; Phyllonorycter
BSNHM2114-25	199086	YP_010303528.1	510	genus:Phyllonorycter	Eukaryota; Metazoa; Ecdysozoa; Arthropoda; Hexapoda; Insecta; Pterygota; Neoptera; Endopterygota; Lepidoptera; Glossata; Ditrysia; Tineoidea; Gracillariidae; Phyllonorycter
BSNHM2303-25	1869634	QUQ05862.1	510	genus:Coleophora	Eukaryota; Metazoa; Ecdysozoa; Arthropoda; Hexapoda; Insecta; Pterygota; Neoptera; Endopterygota; Lepidoptera; Glossata; Ditrysia; Gelechioidea; Coleophoridae; Coleophora
BSNTN2128-24	241154	YP_784022.1	530	genus:Acanthocardia	Eukaryota; Metazoa; Spiralia; Lophotrochozoa; Mollusca; Bivalvia; Autobranchia; Heteroconchia; Euheterodonta; Imparidentia; Neoheterodontei; Cardiida; Cardioidea; Cardiidae; Lymnocardiinae; Acanthocardia
BSNHM3624-25	1586648	ARH54235.1	515	subfamily:Alleculinae	Eukaryota; Metazoa; Ecdysozoa; Arthropoda; Hexapoda; Insecta; Pterygota; Neoptera; Endopterygota; Coleoptera; Polyphaga; Cucujiformia; Tenebrionidae; Alleculinae; Cteniopus
BGEPL544-24	1918086	ATR80952.1	512	tribe:Goniini	Eukaryota; Metazoa; Ecdysozoa; Arthropoda; Hexapoda; Insecta; Pterygota; Neoptera; Endopterygota; Diptera; Brachycera; Muscomorpha; Oestroidea; Tachinidae; Exoristinae; Goniini; Blepharipa
BSNHM1729-25	753617	YP_010616512.1	511	family:Tineidae	Eukaryota; Metazoa; Ecdysozoa; Arthropoda; Hexapoda; Insecta; Pterygota; Neoptera; Endopterygota; Lepidoptera; Glossata; Ditrysia; Tineoidea; Tineidae; Scardiinae; Morophaga
BSNTN1222-23	2810298	YP_010271964.1	510	family:Eunicidae	Eukaryota; Metazoa; Spiralia; Lophotrochozoa; Annelida; Polychaeta; Errantia; Eunicida; Eunicidae; Marphysa
BSNHM1050-24	110027	UPX88474.1	513	species:Noterus clavicornis	Eukaryota; Metazoa; Ecdysozoa; Arthropoda; Hexapoda; Insecta; Pterygota; Neoptera; Endopterygota; Coleoptera; Adephaga; Dytiscoidea; Noteridae; Noterus
BSNTN3255-24	181115	AWI62651.1	520	infraorder:Amphilochida	Eukaryota; Metazoa; Ecdysozoa; Arthropoda; Crustacea; Multicrustacea; Malacostraca; Eumalacostraca; Peracarida; Amphipoda; Amphilochidea; Amphilochida; Amphilochidira; Iphimedioidea; Epimeriidae; Epimeria
BSNTN2966-24	646397	YP_004581394.1	508	class:Stenolaemata	Eukaryota; Metazoa; Spiralia; Lophotrochozoa; Bryozoa; Stenolaemata; Tubuliporida; Tubuliporidae; Tubulipora
BSNHM3614-25	442086	ARH54235.1	515	genus:Cteniopus	Eukaryota; Metazoa; Ecdysozoa; Arthropoda; Hexapoda; Insecta; Pterygota; Neoptera; Endopterygota; Coleoptera; Polyphaga; Cucujiformia; Tenebrionidae; Alleculinae; Cteniopus
BSNTN2142-24	1756893	YP_009434654.1	514	superfamily:Trochoidea	Eukaryota; Metazoa; Spiralia; Lophotrochozoa; Mollusca; Gastropoda; Vetigastropoda; Trochida; Trochoidea; Tegulidae; Tectus
BSNHM4299-25	1594263	BBI36972.1	511	genus:Cucullia	Eukaryota; Metazoa; Ecdysozoa; Arthropoda; Hexapoda; Insecta; Pterygota; Neoptera; Endopterygota; Lepidoptera; Glossata; Ditrysia; Noctuoidea; Noctuidae; Cuculliinae; Cucullia
BSNTN2979-24	626268	YP_004581394.1	508	class:Stenolaemata	Eukaryota; Metazoa; Spiralia; Lophotrochozoa; Bryozoa; Stenolaemata; Tubuliporida; Tubuliporidae; Tubulipora
BSNHM2190-25	2561853	AAB05556.1	511	subfamily:Yponomeutinae	Eukaryota; Metazoa; Ecdysozoa; Arthropoda; Hexapoda; Insecta; Pterygota; Neoptera; Endopterygota; Lepidoptera; Glossata; Ditrysia; Yponomeutoidea; Yponomeutidae; Yponomeutinae; Yponomeuta
BSNTN2121-24	437803	ABM65771.1	513	genus:Nucula	Eukaryota; Metazoa; Spiralia; Lophotrochozoa; Mollusca; Bivalvia; Protobranchia; Nuculida; Nuculidae; Nucula
BSNHM2171-25	1100921	YP_010985626.1	510	genus:Argyresthia	Eukaryota; Metazoa; Ecdysozoa; Arthropoda; Hexapoda; Insecta; Pterygota; Neoptera; Endopterygota; Lepidoptera; Glossata; Ditrysia; Yponomeutoidea; Argyresthiidae; Argyresthia
BSNTN2868-24	2901148	ADA69792.1	510	superfamily:Janiroidea	Eukaryota; Metazoa; Ecdysozoa; Arthropoda; Crustacea; Multicrustacea; Malacostraca; Eumalacostraca; Peracarida; Isopoda; Asellota; Janiroidea; Janiridae; Janira
BSNHM2285-25	1150042	QUQ05862.1	510	genus:Coleophora	Eukaryota; Metazoa; Ecdysozoa; Arthropoda; Hexapoda; Insecta; Pterygota; Neoptera; Endopterygota; Lepidoptera; Glossata; Ditrysia; Gelechioidea; Coleophoridae; Coleophora
BSNHM4325-25	987861	WHL46449.1	510	genus:Acronicta	Eukaryota; Metazoa; Ecdysozoa; Arthropoda; Hexapoda; Insecta; Pterygota; Neoptera; Endopterygota; Lepidoptera; Glossata; Ditrysia; Noctuoidea; Noctuidae; Acronictinae; Acronicta
BSNHM4350-25	1869996	AAT52201.1	514	subfamily:Noctuinae	Eukaryota; Metazoa; Ecdysozoa; Arthropoda; Hexapoda; Insecta; Pterygota; Neoptera; Endopterygota; Lepidoptera; Glossata; Ditrysia; Noctuoidea; Noctuidae; Noctuinae; Noctuini; Noctua
BSNHM2113-25	199088	YP_010303528.1	510	genus:Phyllonorycter	Eukaryota; Metazoa; Ecdysozoa; Arthropoda; Hexapoda; Insecta; Pterygota; Neoptera; Endopterygota; Lepidoptera; Glossata; Ditrysia; Tineoidea; Gracillariidae; Phyllonorycter
BSNHM2119-25	199051	YP_010303528.1	510	genus:Phyllonorycter	Eukaryota; Metazoa; Ecdysozoa; Arthropoda; Hexapoda; Insecta; Pterygota; Neoptera; Endopterygota; Lepidoptera; Glossata; Ditrysia; Tineoidea; Gracillariidae; Phyllonorycter
BSNHM2102-25	1870221	YP_010303528.1	510	genus:Phyllonorycter	Eukaryota; Metazoa; Ecdysozoa; Arthropoda; Hexapoda; Insecta; Pterygota; Neoptera; Endopterygota; Lepidoptera; Glossata; Ditrysia; Tineoidea; Gracillariidae; Phyllonorycter
BGEPL406-24	987957	YP_010326935.1	511	subfamily:Xyleninae	Eukaryota; Metazoa; Ecdysozoa; Arthropoda; Hexapoda; Insecta; Pterygota; Neoptera; Endopterygota; Lepidoptera; Glossata; Ditrysia; Noctuoidea; Noctuidae; Xyleninae; Actinotia
BSNTN2171-24	177497	YP_002727975.1	508	family:Pyramidellidae	Eukaryota; Metazoa; Spiralia; Lophotrochozoa; Mollusca; Gastropoda; Heterobranchia; Euthyneura; Panpulmonata; Pyramidelloidea; Pyramidellidae; Pyramidella
BGEPL509-24	446238	ALO64524.1	515	genus:Andrena	Eukaryota; Metazoa; Ecdysozoa; Arthropoda; Hexapoda; Insecta; Pterygota; Neoptera; Endopterygota; Hymenoptera; Apocrita; Aculeata; Apoidea; Anthophila; Andrenidae; Andreninae; Andrena; Micrandrena
BSNHM1073-24	1526931	ALO76863.1	515	family:Oedemeridae	Eukaryota; Metazoa; Ecdysozoa; Arthropoda; Hexapoda; Insecta; Pterygota; Neoptera; Endopterygota; Coleoptera; Polyphaga; Cucujiformia; Oedemeridae; Ischnomera
BGEPL455-24	1870383	YP_010478004.1	515	subfamily:Plusiinae	Eukaryota; Metazoa; Ecdysozoa; Arthropoda; Hexapoda; Insecta; Pterygota; Neoptera; Endopterygota; Lepidoptera; Glossata; Ditrysia; Noctuoidea; Noctuidae; Plusiinae; Chrysodeixis
BSNTN2106-24	1335433	ACA21287.1	510	family:Munidopsidae	Eukaryota; Metazoa; Ecdysozoa; Arthropoda; Crustacea; Multicrustacea; Malacostraca; Eumalacostraca; Eucarida; Decapoda; Pleocyemata; Anomura; Galatheoidea; Munidopsidae; Shinkaia
BSNHM2362-25	2561110	QUQ05862.1	510	genus:Coleophora	Eukaryota; Metazoa; Ecdysozoa; Arthropoda; Hexapoda; Insecta; Pterygota; Neoptera; Endopterygota; Lepidoptera; Glossata; Ditrysia; Gelechioidea; Coleophoridae; Coleophora
BSNTN1169-23	2172682	YP_010318551.1	517	family:Sabellidae	Eukaryota; Metazoa; Spiralia; Lophotrochozoa; Annelida; Polychaeta; Sedentaria; Canalipalpata; Sabellida; Sabellidae; Pseudopotamilla
BSNHM2132-25	199072	YP_010303528.1	510	genus:Phyllonorycter	Eukaryota; Metazoa; Ecdysozoa; Arthropoda; Hexapoda; Insecta; Pterygota; Neoptera; Endopterygota; Lepidoptera; Glossata; Ditrysia; Tineoidea; Gracillariidae; Phyllonorycter
BSNHM2090-25	199040	YP_010303528.1	510	genus:Phyllonorycter	Eukaryota; Metazoa; Ecdysozoa; Arthropoda; Hexapoda; Insecta; Pterygota; Neoptera; Endopterygota; Lepidoptera; Glossata; Ditrysia; Tineoidea; Gracillariidae; Phyllonorycter
BSNTN2949-24	3078563	YP_004581394.1	508	family:Tubuliporidae	Eukaryota; Metazoa; Spiralia; Lophotrochozoa; Bryozoa; Stenolaemata; Tubuliporida; Tubuliporidae; Tubulipora
BGEPL491-24	1542552	ALO64811.1	518	family:Halictidae	Eukaryota; Metazoa; Ecdysozoa; Arthropoda; Hexapoda; Insecta; Pterygota; Neoptera; Endopterygota; Hymenoptera; Apocrita; Aculeata; Apoidea; Anthophila; Halictidae; Halictinae; Halictini; Lasioglossum; Evylaeus
BSNHM4342-25	987884	AAT52201.1	514	subfamily:Noctuinae	Eukaryota; Metazoa; Ecdysozoa; Arthropoda; Hexapoda; Insecta; Pterygota; Neoptera; Endopterygota; Lepidoptera; Glossata; Ditrysia; Noctuoidea; Noctuidae; Noctuinae; Noctuini; Noctua
BSNTN2095-24	1421149	YP_010833231.1	509	superfamily:Philinoidea	Eukaryota; Metazoa; Spiralia; Lophotrochozoa; Mollusca; Gastropoda; Heterobranchia; Euthyneura; Tectipleura; Cephalaspidea; Philinoidea; Philinidae; Philine
BSNTN2898-24	2707693	YP_010636363.1	513	infraorder:Lysianassida	Eukaryota; Metazoa; Ecdysozoa; Arthropoda; Crustacea; Multicrustacea; Malacostraca; Eumalacostraca; Peracarida; Amphipoda; Amphilochidea; Lysianassida; Lysianassidira; Lysianassoidea; Cyphocarididae
BSNHM3653-25	2571451	ALO77374.1	514	subfamily:Malachiinae	Eukaryota; Metazoa; Ecdysozoa; Arthropoda; Hexapoda; Insecta; Pterygota; Neoptera; Endopterygota; Coleoptera; Polyphaga; Cucujiformia; Melyridae; Malachiinae; Clanoptilus
BGEPL493-24	1542552	ALO64811.1	518	family:Halictidae	Eukaryota; Metazoa; Ecdysozoa; Arthropoda; Hexapoda; Insecta; Pterygota; Neoptera; Endopterygota; Hymenoptera; Apocrita; Aculeata; Apoidea; Anthophila; Halictidae; Halictinae; Halictini; Lasioglossum; Evylaeus
BSNHM3640-25	700403	ARH54235.1	515	subfamily:Alleculinae	Eukaryota; Metazoa; Ecdysozoa; Arthropoda; Hexapoda; Insecta; Pterygota; Neoptera; Endopterygota; Coleoptera; Polyphaga; Cucujiformia; Tenebrionidae; Alleculinae; Cteniopus
BSNTN1190-23	2034165	YP_010318551.1	517	family:Sabellidae	Eukaryota; Metazoa; Spiralia; Lophotrochozoa; Annelida; Polychaeta; Sedentaria; Canalipalpata; Sabellida; Sabellidae; Pseudopotamilla
BSNHM4284-25	988012	XOI42562.1	511	subfamily:Hadeninae	Eukaryota; Metazoa; Ecdysozoa; Arthropoda; Hexapoda; Insecta; Pterygota; Neoptera; Endopterygota; Lepidoptera; Glossata; Ditrysia; Noctuoidea; Noctuidae; Hadeninae; Mythimna
BGEPL403-24	688532	WMQ78025.1	512	family:Notodontidae	Eukaryota; Metazoa; Ecdysozoa; Arthropoda; Hexapoda; Insecta; Pterygota; Neoptera; Endopterygota; Lepidoptera; Glossata; Ditrysia; Noctuoidea; Notodontidae; Pygaerinae; Spatalia
BGEPL480-24	1889498	AZL93153.1	515	genus:Cleptes	Eukaryota; Metazoa; Ecdysozoa; Arthropoda; Hexapoda; Insecta; Pterygota; Neoptera; Endopterygota; Hymenoptera; Apocrita; Aculeata; Chrysidoidea; Chrysididae; Cleptinae; Cleptes
BSNTN2139-24	246752	YP_010944392.1	512	order:Carditida	Eukaryota; Metazoa; Spiralia; Lophotrochozoa; Mollusca; Bivalvia; Autobranchia; Heteroconchia; Archiheterodonta; Carditida; Carditoidea; Carditidae; Cardita
BSNHM1759-25	2711204	YP_009241700.1	510	subfamily:Anacampsinae	Eukaryota; Metazoa; Ecdysozoa; Arthropoda; Hexapoda; Insecta; Pterygota; Neoptera; Endopterygota; Lepidoptera; Glossata; Ditrysia; Gelechioidea; Gelechiidae; Anacampsinae; Mesophleps
BSNHM4298-25	753168	BBI36972.1	511	species:Cucullia umbratica	Eukaryota; Metazoa; Ecdysozoa; Arthropoda; Hexapoda; Insecta; Pterygota; Neoptera; Endopterygota; Lepidoptera; Glossata; Ditrysia; Noctuoidea; Noctuidae; Cuculliinae; Cucullia
BSNTN1192-23	51259	YP_010127462.1	511	genus:Sabella	Eukaryota; Metazoa; Spiralia; Lophotrochozoa; Annelida; Polychaeta; Sedentaria; Canalipalpata; Sabellida; Sabellidae; Sabella
BSNHM3669-25	1588261	WYN07059.1	512	family:Mycetophagidae	Eukaryota; Metazoa; Ecdysozoa; Arthropoda; Hexapoda; Insecta; Pterygota; Neoptera; Endopterygota; Coleoptera; Polyphaga; Cucujiformia; Mycetophagidae; Litargus
BSNHM1111-24	2673487	ALO76863.1	515	family:Oedemeridae	Eukaryota; Metazoa; Ecdysozoa; Arthropoda; Hexapoda; Insecta; Pterygota; Neoptera; Endopterygota; Coleoptera; Polyphaga; Cucujiformia; Oedemeridae; Ischnomera
BSNHM3600-25	433038	ALO77374.1	514	family:Melyridae	Eukaryota; Metazoa; Ecdysozoa; Arthropoda; Hexapoda; Insecta; Pterygota; Neoptera; Endopterygota; Coleoptera; Polyphaga; Cucujiformia; Melyridae; Malachiinae; Clanoptilus
BSNHM1774-25	2727577	XHA97117.1	510	subfamily:Gelechiinae	Eukaryota; Metazoa; Ecdysozoa; Arthropoda; Hexapoda; Insecta; Pterygota; Neoptera; Endopterygota; Lepidoptera; Glossata; Ditrysia; Gelechioidea; Gelechiidae; Gelechiinae; Tuta
BSNTN2937-24	1732100	UDE31807.1	513	superfamily:Caprelloidea	Eukaryota; Metazoa; Ecdysozoa; Arthropoda; Crustacea; Multicrustacea; Malacostraca; Eumalacostraca; Peracarida; Amphipoda; Senticaudata; Corophiida; Caprellidira; Caprelloidea; Cyamidae; Cyamus
BSNHM3649-25	2571451	ALO77374.1	514	subfamily:Malachiinae	Eukaryota; Metazoa; Ecdysozoa; Arthropoda; Hexapoda; Insecta; Pterygota; Neoptera; Endopterygota; Coleoptera; Polyphaga; Cucujiformia; Melyridae; Malachiinae; Clanoptilus
BSNTN1224-23	1719116	YP_010700920.1	520	family:Spionidae	Eukaryota; Metazoa; Spiralia; Lophotrochozoa; Annelida; Polychaeta; Sedentaria; Canalipalpata; Spionida; Spionidae; Rhynchospio
BSNHM1097-24	2673487	ALO76863.1	515	family:Oedemeridae	Eukaryota; Metazoa; Ecdysozoa; Arthropoda; Hexapoda; Insecta; Pterygota; Neoptera; Endopterygota; Coleoptera; Polyphaga; Cucujiformia; Oedemeridae; Ischnomera
BSNHM2354-25	1150033	QUQ05862.1	510	genus:Coleophora	Eukaryota; Metazoa; Ecdysozoa; Arthropoda; Hexapoda; Insecta; Pterygota; Neoptera; Endopterygota; Lepidoptera; Glossata; Ditrysia; Gelechioidea; Coleophoridae; Coleophora
BSNHM3617-25	3230725	ARH54235.1	515	genus:Cteniopus	Eukaryota; Metazoa; Ecdysozoa; Arthropoda; Hexapoda; Insecta; Pterygota; Neoptera; Endopterygota; Coleoptera; Polyphaga; Cucujiformia; Tenebrionidae; Alleculinae; Cteniopus
BGEPL570-24	2340068	XKI73235.1	511	family:Stratiomyidae	Eukaryota; Metazoa; Ecdysozoa; Arthropoda; Hexapoda; Insecta; Pterygota; Neoptera; Endopterygota; Diptera; Brachycera; Stratiomyomorpha; Stratiomyidae; Hermetiinae; Hermetia
BSNTN2853-24	263187	ADA69792.1	510	superfamily:Janiroidea	Eukaryota; Metazoa; Ecdysozoa; Arthropoda; Crustacea; Multicrustacea; Malacostraca; Eumalacostraca; Peracarida; Isopoda; Asellota; Janiroidea; Janiridae; Janira
BSNHM3623-25	3230725	ARH54235.1	515	genus:Cteniopus	Eukaryota; Metazoa; Ecdysozoa; Arthropoda; Hexapoda; Insecta; Pterygota; Neoptera; Endopterygota; Coleoptera; Polyphaga; Cucujiformia; Tenebrionidae; Alleculinae; Cteniopus
BSNHM3660-25	2696805	ALO77484.1	514	genus:Platydema	Eukaryota; Metazoa; Ecdysozoa; Arthropoda; Hexapoda; Insecta; Pterygota; Neoptera; Endopterygota; Coleoptera; Polyphaga; Cucujiformia; Tenebrionidae; Diaperinae; Platydema
BSNTN1204-23	1719116	YP_010700920.1	520	family:Spionidae	Eukaryota; Metazoa; Spiralia; Lophotrochozoa; Annelida; Polychaeta; Sedentaria; Canalipalpata; Spionida; Spionidae; Rhynchospio
BSNTN3002-24	560975	YP_004581394.1	508	genus:Tubulipora	Eukaryota; Metazoa; Spiralia; Lophotrochozoa; Bryozoa; Stenolaemata; Tubuliporida; Tubuliporidae; Tubulipora
BSNTN2972-24	560971	YP_004581394.1	508	class:Stenolaemata	Eukaryota; Metazoa; Spiralia; Lophotrochozoa; Bryozoa; Stenolaemata; Tubuliporida; Tubuliporidae; Tubulipora
BSNTN3250-24	3397516	AZH08539.1	512	parvorder:Synopiidira	Eukaryota; Metazoa; Ecdysozoa; Arthropoda; Crustacea; Multicrustacea; Malacostraca; Eumalacostraca; Peracarida; Amphipoda; Amphilochidea; Lysianassida; Synopiidira; Dexaminoidea; Pardaliscidae; Halice
BSNTN1155-23	249369	YP_010316101.1	565	family:Serpulidae	Eukaryota; Metazoa; Spiralia; Lophotrochozoa; Annelida; Polychaeta; Sedentaria; Canalipalpata; Sabellida; Serpulidae; Hydroides
BSNTN2178-24	96840	ADA69767.1	512	genus:Eurydice	Eukaryota; Metazoa; Ecdysozoa; Arthropoda; Crustacea; Multicrustacea; Malacostraca; Eumalacostraca; Peracarida; Isopoda; Cirolanidae; Eurydice
BSNTN2906-24	2570225	UIN24705.1	512	parvorder:Eusiridira	Eukaryota; Metazoa; Ecdysozoa; Arthropoda; Crustacea; Multicrustacea; Malacostraca; Eumalacostraca; Peracarida; Amphipoda; Amphilochidea; Amphilochida; Eusiridira; Eusiroidea; Eusiridae; Eusirus
BSNTN2109-24	199713	QXX99485.1	512	family:Diastylidae	Eukaryota; Metazoa; Ecdysozoa; Arthropoda; Crustacea; Multicrustacea; Malacostraca; Eumalacostraca; Peracarida; Cumacea; Diastylidae; Dimorphostylis
BSNTN2141-24	1756893	YP_009434654.1	514	superfamily:Trochoidea	Eukaryota; Metazoa; Spiralia; Lophotrochozoa; Mollusca; Gastropoda; Vetigastropoda; Trochida; Trochoidea; Tegulidae; Tectus
BSNTN3280-24	1453329	XHE69554.1	512	genus:Caprella	Eukaryota; Metazoa; Ecdysozoa; Arthropoda; Crustacea; Multicrustacea; Malacostraca; Eumalacostraca; Peracarida; Amphipoda; Senticaudata; Corophiida; Caprellidira; Caprelloidea; Caprellidae; Caprella
BSNHM1734-25	2561966	YP_010616512.1	511	family:Tineidae	Eukaryota; Metazoa; Ecdysozoa; Arthropoda; Hexapoda; Insecta; Pterygota; Neoptera; Endopterygota; Lepidoptera; Glossata; Ditrysia; Tineoidea; Tineidae; Scardiinae; Morophaga
BSNHM1054-24	1921030	UPX88474.1	513	family:Noteridae	Eukaryota; Metazoa; Ecdysozoa; Arthropoda; Hexapoda; Insecta; Pterygota; Neoptera; Endopterygota; Coleoptera; Adephaga; Dytiscoidea; Noteridae; Noterus
BSNTN3282-24	2639196	UDE31807.1	513	superfamily:Caprelloidea	Eukaryota; Metazoa; Ecdysozoa; Arthropoda; Crustacea; Multicrustacea; Malacostraca; Eumalacostraca; Peracarida; Amphipoda; Senticaudata; Corophiida; Caprellidira; Caprelloidea; Cyamidae; Cyamus
BSNHM2231-25	57686	YP_010403060.1	510	species:Acrolepiopsis assectella	Eukaryota; Metazoa; Ecdysozoa; Arthropoda; Hexapoda; Insecta; Pterygota; Neoptera; Endopterygota; Lepidoptera; Glossata; Ditrysia; Yponomeutoidea; Plutellidae; Acrolepiopsis
BSNTN2108-24	199713	QXX99485.1	512	family:Diastylidae	Eukaryota; Metazoa; Ecdysozoa; Arthropoda; Crustacea; Multicrustacea; Malacostraca; Eumalacostraca; Peracarida; Cumacea; Diastylidae; Dimorphostylis
BSNHM1727-25	2560917	QNV11639.1	512	family:Pterophoridae	Eukaryota; Metazoa; Ecdysozoa; Arthropoda; Hexapoda; Insecta; Pterygota; Neoptera; Endopterygota; Lepidoptera; Glossata; Ditrysia; Pterophoroidea; Pterophoridae; Pterophorinae; Platyptilia
BSNHM2256-25	687030	QUQ05862.1	510	genus:Coleophora	Eukaryota; Metazoa; Ecdysozoa; Arthropoda; Hexapoda; Insecta; Pterygota; Neoptera; Endopterygota; Lepidoptera; Glossata; Ditrysia; Gelechioidea; Coleophoridae; Coleophora
BSNHM3670-25	1588261	WYN07059.1	512	family:Mycetophagidae	Eukaryota; Metazoa; Ecdysozoa; Arthropoda; Hexapoda; Insecta; Pterygota; Neoptera; Endopterygota; Coleoptera; Polyphaga; Cucujiformia; Mycetophagidae; Litargus
BGEPL420-24	2969169	YP_011056617.1	510	subfamily:Crambinae	Eukaryota; Metazoa; Ecdysozoa; Arthropoda; Hexapoda; Insecta; Pterygota; Neoptera; Endopterygota; Lepidoptera; Glossata; Ditrysia; Pyraloidea; Crambidae; Crambinae; Chilo
BSNTN2916-24	2770983	UIN24705.1	512	genus:Eusirus	Eukaryota; Metazoa; Ecdysozoa; Arthropoda; Crustacea; Multicrustacea; Malacostraca; Eumalacostraca; Peracarida; Amphipoda; Amphilochidea; Amphilochida; Eusiridira; Eusiroidea; Eusiridae; Eusirus
BGEPL539-24	1747616	ACE74932.1	518	subfamily:Pompilinae	Eukaryota; Metazoa; Ecdysozoa; Arthropoda; Hexapoda; Insecta; Pterygota; Neoptera; Endopterygota; Hymenoptera; Apocrita; Aculeata; Pompiloidea; Pompilidae; Pompilinae; Psorthaspis
BSNHM1756-25	3119773	YP_010177771.1	510	subfamily:Oecophorinae	Eukaryota; Metazoa; Ecdysozoa; Arthropoda; Hexapoda; Insecta; Pterygota; Neoptera; Endopterygota; Lepidoptera; Glossata; Ditrysia; Gelechioidea; Oecophoridae; Oecophorinae; Ripeacma
BSNTN2861-24	2163646	ADA69792.1	510	superfamily:Janiroidea	Eukaryota; Metazoa; Ecdysozoa; Arthropoda; Crustacea; Multicrustacea; Malacostraca; Eumalacostraca; Peracarida; Isopoda; Asellota; Janiroidea; Janiridae; Janira
BSNTN2969-24	626268	YP_004581394.1	508	class:Stenolaemata	Eukaryota; Metazoa; Spiralia; Lophotrochozoa; Bryozoa; Stenolaemata; Tubuliporida; Tubuliporidae; Tubulipora
BSNHM2240-25	2561280	AII02271.1	510	genus:Epermenia	Eukaryota; Metazoa; Ecdysozoa; Arthropoda; Hexapoda; Insecta; Pterygota; Neoptera; Endopterygota; Lepidoptera; Glossata; Ditrysia; Epermenioidea; Epermeniidae; Epermenia
BSNTN3316-24	2871083	UDE31807.1	513	parvorder:Caprellidira	Eukaryota; Metazoa; Ecdysozoa; Arthropoda; Crustacea; Multicrustacea; Malacostraca; Eumalacostraca; Peracarida; Amphipoda; Senticaudata; Corophiida; Caprellidira; Caprelloidea; Cyamidae; Cyamus
BSNHM1784-25	3119734	ALN11750.1	512	subfamily:Phycitinae	Eukaryota; Metazoa; Ecdysozoa; Arthropoda; Hexapoda; Insecta; Pterygota; Neoptera; Endopterygota; Lepidoptera; Glossata; Ditrysia; Pyraloidea; Pyralidae; Phycitinae; Plodia
BSNTN1176-23	167831	BDC91878.1	513	genus:Notomastus	Eukaryota; Metazoa; Spiralia; Lophotrochozoa; Annelida; Polychaeta; Sedentaria; Scolecida; Capitellidae; Notomastus
BGEPL405-24	3350290	WVQ29711.1	511	subfamily:Cerurinae	Eukaryota; Metazoa; Ecdysozoa; Arthropoda; Hexapoda; Insecta; Pterygota; Neoptera; Endopterygota; Lepidoptera; Glossata; Ditrysia; Noctuoidea; Notodontidae; Cerurinae; Syntypistis
BSNHM2167-25	1660588	YP_010985626.1	510	genus:Argyresthia	Eukaryota; Metazoa; Ecdysozoa; Arthropoda; Hexapoda; Insecta; Pterygota; Neoptera; Endopterygota; Lepidoptera; Glossata; Ditrysia; Yponomeutoidea; Argyresthiidae; Argyresthia
BSNHM1086-24	295983	ALO76863.1	515	species:Ischnomera caerulea	Eukaryota; Metazoa; Ecdysozoa; Arthropoda; Hexapoda; Insecta; Pterygota; Neoptera; Endopterygota; Coleoptera; Polyphaga; Cucujiformia; Oedemeridae; Ischnomera
BGEPL431-24	287396	XOX21193.1	519	family:Zygaenidae	Eukaryota; Metazoa; Ecdysozoa; Arthropoda; Hexapoda; Insecta; Pterygota; Neoptera; Endopterygota; Lepidoptera; Glossata; Ditrysia; Zygaenoidea; Zygaenidae; Chalcosiinae; Chalcosia
BSNTN2913-24	2449092	AWI62651.1	520	infraorder:Amphilochida	Eukaryota; Metazoa; Ecdysozoa; Arthropoda; Crustacea; Multicrustacea; Malacostraca; Eumalacostraca; Peracarida; Amphipoda; Amphilochidea; Amphilochida; Amphilochidira; Iphimedioidea; Epimeriidae; Epimeria
BSNHM1755-25	3119773	YP_010177771.1	510	subfamily:Oecophorinae	Eukaryota; Metazoa; Ecdysozoa; Arthropoda; Hexapoda; Insecta; Pterygota; Neoptera; Endopterygota; Lepidoptera; Glossata; Ditrysia; Gelechioidea; Oecophoridae; Oecophorinae; Ripeacma
BSNHM1104-24	2673487	ALO76863.1	515	family:Oedemeridae	Eukaryota; Metazoa; Ecdysozoa; Arthropoda; Hexapoda; Insecta; Pterygota; Neoptera; Endopterygota; Coleoptera; Polyphaga; Cucujiformia; Oedemeridae; Ischnomera
BSNHM2176-25	1005081	YP_009742407.1	510	genus:Caloptilia	Eukaryota; Metazoa; Ecdysozoa; Arthropoda; Hexapoda; Insecta; Pterygota; Neoptera; Endopterygota; Lepidoptera; Glossata; Ditrysia; Tineoidea; Gracillariidae; Caloptilia
BSNTN2908-24	2094446	XGY12111.1	512	family:Dulichiidae	Eukaryota; Metazoa; Ecdysozoa; Arthropoda; Crustacea; Multicrustacea; Malacostraca; Eumalacostraca; Peracarida; Amphipoda; Senticaudata; Corophiida; Caprellidira; Caprelloidea; Dulichiidae; Dyopedos
BSNHM1120-24	2673487	ALO76863.1	515	family:Oedemeridae	Eukaryota; Metazoa; Ecdysozoa; Arthropoda; Hexapoda; Insecta; Pterygota; Neoptera; Endopterygota; Coleoptera; Polyphaga; Cucujiformia; Oedemeridae; Ischnomera
BSNHM3665-25	1710751	WXA55698.1	514	family:Pyrochroidae	Eukaryota; Metazoa; Ecdysozoa; Arthropoda; Hexapoda; Insecta; Pterygota; Neoptera; Endopterygota; Coleoptera; Polyphaga; Cucujiformia; Pyrochroidae; Pyrochroa
BSNTN2865-24	3014889	ADA69792.1	510	superfamily:Janiroidea	Eukaryota; Metazoa; Ecdysozoa; Arthropoda; Crustacea; Multicrustacea; Malacostraca; Eumalacostraca; Peracarida; Isopoda; Asellota; Janiroidea; Janiridae; Janira
BSNHM1721-25	1375239	XOK39011.1	510	subfamily:Tineinae	Eukaryota; Metazoa; Ecdysozoa; Arthropoda; Hexapoda; Insecta; Pterygota; Neoptera; Endopterygota; Lepidoptera; Glossata; Ditrysia; Tineoidea; Tineidae; Tineinae; Ceratophaga
BSNHM2111-25	199088	YP_010303528.1	510	genus:Phyllonorycter	Eukaryota; Metazoa; Ecdysozoa; Arthropoda; Hexapoda; Insecta; Pterygota; Neoptera; Endopterygota; Lepidoptera; Glossata; Ditrysia; Tineoidea; Gracillariidae; Phyllonorycter
BSNHM1063-24	1820919	ALO76863.1	515	family:Oedemeridae	Eukaryota; Metazoa; Ecdysozoa; Arthropoda; Hexapoda; Insecta; Pterygota; Neoptera; Endopterygota; Coleoptera; Polyphaga; Cucujiformia; Oedemeridae; Ischnomera
BSNTN1217-23	46601	YP_010295738.1	516	genus:Polydora	Eukaryota; Metazoa; Spiralia; Lophotrochozoa; Annelida; Polychaeta; Sedentaria; Canalipalpata; Spionida; Spionidae; Polydora
BSNHM4276-25	1858092	XOI42562.1	511	subfamily:Hadeninae	Eukaryota; Metazoa; Ecdysozoa; Arthropoda; Hexapoda; Insecta; Pterygota; Neoptera; Endopterygota; Lepidoptera; Glossata; Ditrysia; Noctuoidea; Noctuidae; Hadeninae; Mythimna
BSNHM1706-25	41187	XOX21187.1	534	order:Lepidoptera	Eukaryota; Metazoa; Ecdysozoa; Arthropoda; Hexapoda; Insecta; Pterygota; Neoptera; Endopterygota; Lepidoptera; Glossata; Ditrysia; Zygaenoidea; Limacodidae; Parasa
BSNHM2179-25	1869480	YP_010985626.1	510	genus:Argyresthia	Eukaryota; Metazoa; Ecdysozoa; Arthropoda; Hexapoda; Insecta; Pterygota; Neoptera; Endopterygota; Lepidoptera; Glossata; Ditrysia; Yponomeutoidea; Argyresthiidae; Argyresthia
BSNHM2316-25	687029	QUQ05862.1	510	genus:Coleophora	Eukaryota; Metazoa; Ecdysozoa; Arthropoda; Hexapoda; Insecta; Pterygota; Neoptera; Endopterygota; Lepidoptera; Glossata; Ditrysia; Gelechioidea; Coleophoridae; Coleophora
BSNHM1071-24	1526931	ALO76863.1	515	family:Oedemeridae	Eukaryota; Metazoa; Ecdysozoa; Arthropoda; Hexapoda; Insecta; Pterygota; Neoptera; Endopterygota; Coleoptera; Polyphaga; Cucujiformia; Oedemeridae; Ischnomera
BGEPL515-24	446238	ALO64524.1	515	genus:Andrena	Eukaryota; Metazoa; Ecdysozoa; Arthropoda; Hexapoda; Insecta; Pterygota; Neoptera; Endopterygota; Hymenoptera; Apocrita; Aculeata; Apoidea; Anthophila; Andrenidae; Andreninae; Andrena; Micrandrena
BGEPL501-24	1126399	ALO64381.1	512	genus:Sphecodes	Eukaryota; Metazoa; Ecdysozoa; Arthropoda; Hexapoda; Insecta; Pterygota; Neoptera; Endopterygota; Hymenoptera; Apocrita; Aculeata; Apoidea; Anthophila; Halictidae; Halictinae; Sphecodini; Sphecodes
BSNHM1758-25	2828809	WVR18601.1	511	superfamily:Gelechioidea	Eukaryota; Metazoa; Ecdysozoa; Arthropoda; Hexapoda; Insecta; Pterygota; Neoptera; Endopterygota; Lepidoptera; Glossata; Ditrysia; Gelechioidea; Lecithoceridae; Lecithocerinae; Homaloxestis
BSNHM2257-25	687030	QUQ05862.1	510	genus:Coleophora	Eukaryota; Metazoa; Ecdysozoa; Arthropoda; Hexapoda; Insecta; Pterygota; Neoptera; Endopterygota; Lepidoptera; Glossata; Ditrysia; Gelechioidea; Coleophoridae; Coleophora
BSNTN3273-24	3014142	BCD89851.1	513	parvorder:Corophiidira	Eukaryota; Metazoa; Ecdysozoa; Arthropoda; Crustacea; Multicrustacea; Malacostraca; Eumalacostraca; Peracarida; Amphipoda; Senticaudata; Corophiida; Corophiidira; Corophioidea; Corophiidae; Grandidierella
BSNTN1143-23	3003409	XQJ36233.1	510	superfamily:Anadoridoidea	Eukaryota; Metazoa; Spiralia; Lophotrochozoa; Mollusca; Gastropoda; Heterobranchia; Euthyneura; Nudipleura; Nudibranchia; Doridina; Anadoridoidea; Polyceridae; Nembrotha
BSNTN2093-24	120383	YP_010418330.1	514	genus:Cuspidaria	Eukaryota; Metazoa; Spiralia; Lophotrochozoa; Mollusca; Bivalvia; Autobranchia; Heteroconchia; Euheterodonta; Anomalodesmata; Poromyoidea; Cuspidariidae; Cuspidaria
BSNTN1164-23	279641	QUG10613.1	512	species:Hydroides norvegica	Eukaryota; Metazoa; Spiralia; Lophotrochozoa; Annelida; Polychaeta; Sedentaria; Canalipalpata; Sabellida; Serpulidae; Hydroides
BSNTN3318-24	1732151	YP_010636363.1	513	infraorder:Lysianassida	Eukaryota; Metazoa; Ecdysozoa; Arthropoda; Crustacea; Multicrustacea; Malacostraca; Eumalacostraca; Peracarida; Amphipoda; Amphilochidea; Lysianassida; Lysianassidira; Lysianassoidea; Cyphocarididae
BSNHM2235-25	753405	AII02271.1	510	family:Epermeniidae	Eukaryota; Metazoa; Ecdysozoa; Arthropoda; Hexapoda; Insecta; Pterygota; Neoptera; Endopterygota; Lepidoptera; Glossata; Ditrysia; Epermenioidea; Epermeniidae; Epermenia
BSNHM4333-25	988165	YP_010326935.1	511	subfamily:Xyleninae	Eukaryota; Metazoa; Ecdysozoa; Arthropoda; Hexapoda; Insecta; Pterygota; Neoptera; Endopterygota; Lepidoptera; Glossata; Ditrysia; Noctuoidea; Noctuidae; Xyleninae; Actinotia
BSNHM3603-25	433039	ALO77374.1	514	family:Melyridae	Eukaryota; Metazoa; Ecdysozoa; Arthropoda; Hexapoda; Insecta; Pterygota; Neoptera; Endopterygota; Coleoptera; Polyphaga; Cucujiformia; Melyridae; Malachiinae; Clanoptilus
BSNTN3235-24	2770983	UIN24705.1	512	genus:Eusirus	Eukaryota; Metazoa; Ecdysozoa; Arthropoda; Crustacea; Multicrustacea; Malacostraca; Eumalacostraca; Peracarida; Amphipoda; Amphilochidea; Amphilochida; Eusiridira; Eusiroidea; Eusiridae; Eusirus
BSNHM2275-25	1150026	QUQ05862.1	510	genus:Coleophora	Eukaryota; Metazoa; Ecdysozoa; Arthropoda; Hexapoda; Insecta; Pterygota; Neoptera; Endopterygota; Lepidoptera; Glossata; Ditrysia; Gelechioidea; Coleophoridae; Coleophora
BSNTN2858-24	263202	ADA69792.1	510	superfamily:Janiroidea	Eukaryota; Metazoa; Ecdysozoa; Arthropoda; Crustacea; Multicrustacea; Malacostraca; Eumalacostraca; Peracarida; Isopoda; Asellota; Janiroidea; Janiridae; Janira
BSNTN3232-24	3108664	YP_010636363.1	513	genus:Cyphocaris	Eukaryota; Metazoa; Ecdysozoa; Arthropoda; Crustacea; Multicrustacea; Malacostraca; Eumalacostraca; Peracarida; Amphipoda; Amphilochidea; Lysianassida; Lysianassidira; Lysianassoidea; Cyphocarididae
BSNHM2280-25	1150048	QUQ05862.1	510	genus:Coleophora	Eukaryota; Metazoa; Ecdysozoa; Arthropoda; Hexapoda; Insecta; Pterygota; Neoptera; Endopterygota; Lepidoptera; Glossata; Ditrysia; Gelechioidea; Coleophoridae; Coleophora
BSNTN2931-24	1806116	AWI62651.1	520	parvorder:Amphilochidira	Eukaryota; Metazoa; Ecdysozoa; Arthropoda; Crustacea; Multicrustacea; Malacostraca; Eumalacostraca; Peracarida; Amphipoda; Amphilochidea; Amphilochida; Amphilochidira; Iphimedioidea; Epimeriidae; Epimeria
BGEPL527-24	446238	ALO64524.1	515	genus:Andrena	Eukaryota; Metazoa; Ecdysozoa; Arthropoda; Hexapoda; Insecta; Pterygota; Neoptera; Endopterygota; Hymenoptera; Apocrita; Aculeata; Apoidea; Anthophila; Andrenidae; Andreninae; Andrena; Micrandrena
BGEPL499-24	1126399	ALO64381.1	512	genus:Sphecodes	Eukaryota; Metazoa; Ecdysozoa; Arthropoda; Hexapoda; Insecta; Pterygota; Neoptera; Endopterygota; Hymenoptera; Apocrita; Aculeata; Apoidea; Anthophila; Halictidae; Halictinae; Sphecodini; Sphecodes
BSNHM4306-25	988064	YP_010326935.1	511	subfamily:Xyleninae	Eukaryota; Metazoa; Ecdysozoa; Arthropoda; Hexapoda; Insecta; Pterygota; Neoptera; Endopterygota; Lepidoptera; Glossata; Ditrysia; Noctuoidea; Noctuidae; Xyleninae; Actinotia
BSNHM4283-25	988041	XOI42562.1	511	subfamily:Hadeninae	Eukaryota; Metazoa; Ecdysozoa; Arthropoda; Hexapoda; Insecta; Pterygota; Neoptera; Endopterygota; Lepidoptera; Glossata; Ditrysia; Noctuoidea; Noctuidae; Hadeninae; Mythimna
BSNHM1749-25	1101027	YP_010403110.1	512	tribe:Grapholitini	Eukaryota; Metazoa; Ecdysozoa; Arthropoda; Hexapoda; Insecta; Pterygota; Neoptera; Endopterygota; Lepidoptera; Glossata; Ditrysia; Tortricoidea; Tortricidae; Olethreutinae; Grapholitini; Thaumatotibia
BSNTN3292-24	371436	YP_007026805.1	513	infraorder:Hadziida	Eukaryota; Metazoa; Ecdysozoa; Arthropoda; Crustacea; Multicrustacea; Malacostraca; Eumalacostraca; Peracarida; Amphipoda; Senticaudata; Hadziida; Hadzioidea; Metacrangonyctidae; Metacrangonyx
BSNHM3668-25	1553573	WYN07059.1	512	family:Mycetophagidae	Eukaryota; Metazoa; Ecdysozoa; Arthropoda; Hexapoda; Insecta; Pterygota; Neoptera; Endopterygota; Coleoptera; Polyphaga; Cucujiformia; Mycetophagidae; Litargus
BSNHM2309-25	1150082	QUQ05862.1	510	genus:Coleophora	Eukaryota; Metazoa; Ecdysozoa; Arthropoda; Hexapoda; Insecta; Pterygota; Neoptera; Endopterygota; Lepidoptera; Glossata; Ditrysia; Gelechioidea; Coleophoridae; Coleophora
BSNTN2126-24	638792	YP_010610722.1	510	genus:Bathypolypus	Eukaryota; Metazoa; Spiralia; Lophotrochozoa; Mollusca; Cephalopoda; Coleoidea; Octopodiformes; Octopoda; Incirrata; Octopodidae; Bathypolypus
BSNTN1200-23	2200895	XQZ02743.1	517	family:Terebellidae	Eukaryota; Metazoa; Spiralia; Lophotrochozoa; Annelida; Polychaeta; Sedentaria; Canalipalpata; Terebellida; Terebelliformia; Terebellidae
BSNHM4310-25	1870067	YP_010326857.1	511	subfamily:Amphipyrinae	Eukaryota; Metazoa; Ecdysozoa; Arthropoda; Hexapoda; Insecta; Pterygota; Neoptera; Endopterygota; Lepidoptera; Glossata; Ditrysia; Noctuoidea; Noctuidae; Amphipyrinae; Condica
BSNHM2135-25	199080	YP_010303528.1	510	genus:Phyllonorycter	Eukaryota; Metazoa; Ecdysozoa; Arthropoda; Hexapoda; Insecta; Pterygota; Neoptera; Endopterygota; Lepidoptera; Glossata; Ditrysia; Tineoidea; Gracillariidae; Phyllonorycter
BSNTN3003-24	134925	YP_004581394.1	508	class:Stenolaemata	Eukaryota; Metazoa; Spiralia; Lophotrochozoa; Bryozoa; Stenolaemata; Tubuliporida; Tubuliporidae; Tubulipora
BGEPL564-24	3079840	APZ75600.1	519	subfamily:Pepsinae	Eukaryota; Metazoa; Ecdysozoa; Arthropoda; Hexapoda; Insecta; Pterygota; Neoptera; Endopterygota; Hymenoptera; Apocrita; Aculeata; Pompiloidea; Pompilidae; Pepsinae; Auplopus
BSNHM2332-25	1857986	QUQ05862.1	510	genus:Coleophora	Eukaryota; Metazoa; Ecdysozoa; Arthropoda; Hexapoda; Insecta; Pterygota; Neoptera; Endopterygota; Lepidoptera; Glossata; Ditrysia; Gelechioidea; Coleophoridae; Coleophora
BSNTN2938-24	1471182	AWI62651.1	520	superfamily:Iphimedioidea	Eukaryota; Metazoa; Ecdysozoa; Arthropoda; Crustacea; Multicrustacea; Malacostraca; Eumalacostraca; Peracarida; Amphipoda; Amphilochidea; Amphilochida; Amphilochidira; Iphimedioidea; Epimeriidae; Epimeria
BSNHM1765-25	2769444	YP_010253719.1	510	genus:Cochylimorpha	Eukaryota; Metazoa; Ecdysozoa; Arthropoda; Hexapoda; Insecta; Pterygota; Neoptera; Endopterygota; Lepidoptera; Glossata; Ditrysia; Tortricoidea; Tortricidae; Tortricinae; Cochylimorpha
BSNTN3005-24	626268	YP_004581394.1	508	class:Stenolaemata	Eukaryota; Metazoa; Spiralia; Lophotrochozoa; Bryozoa; Stenolaemata; Tubuliporida; Tubuliporidae; Tubulipora
BGEPL452-24	287355	XOX21193.1	519	family:Zygaenidae	Eukaryota; Metazoa; Ecdysozoa; Arthropoda; Hexapoda; Insecta; Pterygota; Neoptera; Endopterygota; Lepidoptera; Glossata; Ditrysia; Zygaenoidea; Zygaenidae; Chalcosiinae; Chalcosia
BSNTN2131-24	3062184	BAV25162.1	539	family:Thyasiridae	Eukaryota; Metazoa; Spiralia; Lophotrochozoa; Mollusca; Bivalvia; Autobranchia; Heteroconchia; Euheterodonta; Imparidentia; Lucinida; Thyasiroidea; Thyasiridae; Conchocele
BSNHM4285-25	988013	XOI42562.1	511	subfamily:Hadeninae	Eukaryota; Metazoa; Ecdysozoa; Arthropoda; Hexapoda; Insecta; Pterygota; Neoptera; Endopterygota; Lepidoptera; Glossata; Ditrysia; Noctuoidea; Noctuidae; Hadeninae; Mythimna
BSNTN1167-23	51259	YP_010127462.1	511	genus:Sabella	Eukaryota; Metazoa; Spiralia; Lophotrochozoa; Annelida; Polychaeta; Sedentaria; Canalipalpata; Sabellida; Sabellidae; Sabella
BSNTN3037-24	2924726	XNJ74031.1	513	genus:Reteporella	Eukaryota; Metazoa; Spiralia; Lophotrochozoa; Bryozoa; Gymnolaemata; Cheilostomatida; Flustrina; Celleporoidea; Phidoloporidae; Reteporella
BSNTN2997-24	560971	YP_004581394.1	508	class:Stenolaemata	Eukaryota; Metazoa; Spiralia; Lophotrochozoa; Bryozoa; Stenolaemata; Tubuliporida; Tubuliporidae; Tubulipora
BSNTN3303-24	2770983	UIN24705.1	512	genus:Eusirus	Eukaryota; Metazoa; Ecdysozoa; Arthropoda; Crustacea; Multicrustacea; Malacostraca; Eumalacostraca; Peracarida; Amphipoda; Amphilochidea; Amphilochida; Eusiridira; Eusiroidea; Eusiridae; Eusirus
BGEPL426-24	287394	XOX21193.1	519	family:Zygaenidae	Eukaryota; Metazoa; Ecdysozoa; Arthropoda; Hexapoda; Insecta; Pterygota; Neoptera; Endopterygota; Lepidoptera; Glossata; Ditrysia; Zygaenoidea; Zygaenidae; Chalcosiinae; Chalcosia
BSNHM2283-25	2561109	QUQ05862.1	510	genus:Coleophora	Eukaryota; Metazoa; Ecdysozoa; Arthropoda; Hexapoda; Insecta; Pterygota; Neoptera; Endopterygota; Lepidoptera; Glossata; Ditrysia; Gelechioidea; Coleophoridae; Coleophora
BSNHM2197-25	1104515	AAB05556.1	511	subfamily:Yponomeutinae	Eukaryota; Metazoa; Ecdysozoa; Arthropoda; Hexapoda; Insecta; Pterygota; Neoptera; Endopterygota; Lepidoptera; Glossata; Ditrysia; Yponomeutoidea; Yponomeutidae; Yponomeutinae; Yponomeuta
BSNTN3312-24	587150	UDE31807.1	513	parvorder:Caprellidira	Eukaryota; Metazoa; Ecdysozoa; Arthropoda; Crustacea; Multicrustacea; Malacostraca; Eumalacostraca; Peracarida; Amphipoda; Senticaudata; Corophiida; Caprellidira; Caprelloidea; Cyamidae; Cyamus
BSNHM1121-24	2673487	ALO76863.1	515	family:Oedemeridae	Eukaryota; Metazoa; Ecdysozoa; Arthropoda; Hexapoda; Insecta; Pterygota; Neoptera; Endopterygota; Coleoptera; Polyphaga; Cucujiformia; Oedemeridae; Ischnomera
BSNHM2123-25	199032	YP_010303528.1	510	genus:Phyllonorycter	Eukaryota; Metazoa; Ecdysozoa; Arthropoda; Hexapoda; Insecta; Pterygota; Neoptera; Endopterygota; Lepidoptera; Glossata; Ditrysia; Tineoidea; Gracillariidae; Phyllonorycter
BSNHM2126-25	199057	YP_010303528.1	510	genus:Phyllonorycter	Eukaryota; Metazoa; Ecdysozoa; Arthropoda; Hexapoda; Insecta; Pterygota; Neoptera; Endopterygota; Lepidoptera; Glossata; Ditrysia; Tineoidea; Gracillariidae; Phyllonorycter
BSNTN2994-24	626267	YP_004581394.1	508	class:Stenolaemata	Eukaryota; Metazoa; Spiralia; Lophotrochozoa; Bryozoa; Stenolaemata; Tubuliporida; Tubuliporidae; Tubulipora
BSNHM1701-25	1101169	UPU95823.1	511	family:Gelechiidae	Eukaryota; Metazoa; Ecdysozoa; Arthropoda; Hexapoda; Insecta; Pterygota; Neoptera; Endopterygota; Lepidoptera; Glossata; Ditrysia; Gelechioidea; Gelechiidae; Anomologinae; Monochroa
BSNTN2112-24	2553464	QXX99485.1	512	order:Cumacea	Eukaryota; Metazoa; Ecdysozoa; Arthropoda; Crustacea; Multicrustacea; Malacostraca; Eumalacostraca; Peracarida; Cumacea; Diastylidae; Dimorphostylis
BGEPL472-24	1869988	QNV11639.1	512	subfamily:Pterophorinae	Eukaryota; Metazoa; Ecdysozoa; Arthropoda; Hexapoda; Insecta; Pterygota; Neoptera; Endopterygota; Lepidoptera; Glossata; Ditrysia; Pterophoroidea; Pterophoridae; Pterophorinae; Platyptilia
BGEPL457-24	95214	YP_010713960.1	511	subfamily:Acontiinae	Eukaryota; Metazoa; Ecdysozoa; Arthropoda; Hexapoda; Insecta; Pterygota; Neoptera; Endopterygota; Lepidoptera; Glossata; Ditrysia; Noctuoidea; Noctuidae; Acontiinae; Pseudeustrotia
BSNHM3632-25	1586516	ARH54235.1	515	subfamily:Alleculinae	Eukaryota; Metazoa; Ecdysozoa; Arthropoda; Hexapoda; Insecta; Pterygota; Neoptera; Endopterygota; Coleoptera; Polyphaga; Cucujiformia; Tenebrionidae; Alleculinae; Cteniopus
BGEPL486-24	3073206	ABB96385.1	533	subfamily:Chrysidinae	Eukaryota; Metazoa; Ecdysozoa; Arthropoda; Hexapoda; Insecta; Pterygota; Neoptera; Endopterygota; Hymenoptera; Apocrita; Aculeata; Chrysidoidea; Chrysididae; Chrysidinae; Chrysidini; Primeuchroeus
BSNTN2120-24	437803	ABM65771.1	513	genus:Nucula	Eukaryota; Metazoa; Spiralia; Lophotrochozoa; Mollusca; Bivalvia; Protobranchia; Nuculida; Nuculidae; Nucula
BSNTN2978-24	560971	YP_004581394.1	508	class:Stenolaemata	Eukaryota; Metazoa; Spiralia; Lophotrochozoa; Bryozoa; Stenolaemata; Tubuliporida; Tubuliporidae; Tubulipora
BSNHM2145-25	271973	YP_010026604.1	510	genus:Phyllocnistis	Eukaryota; Metazoa; Ecdysozoa; Arthropoda; Hexapoda; Insecta; Pterygota; Neoptera; Endopterygota; Lepidoptera; Glossata; Ditrysia; Tineoidea; Gracillariidae; Phyllocnistis
BSNTN3039-24	626268	YP_004581394.1	508	class:Stenolaemata	Eukaryota; Metazoa; Spiralia; Lophotrochozoa; Bryozoa; Stenolaemata; Tubuliporida; Tubuliporidae; Tubulipora
BSNTN3313-24	2861186	AZH08539.1	512	family:Pardaliscidae	Eukaryota; Metazoa; Ecdysozoa; Arthropoda; Crustacea; Multicrustacea; Malacostraca; Eumalacostraca; Peracarida; Amphipoda; Amphilochidea; Lysianassida; Synopiidira; Dexaminoidea; Pardaliscidae; Halice
BSNHM1708-25	2561500	UPU95823.1	511	subfamily:Anomologinae	Eukaryota; Metazoa; Ecdysozoa; Arthropoda; Hexapoda; Insecta; Pterygota; Neoptera; Endopterygota; Lepidoptera; Glossata; Ditrysia; Gelechioidea; Gelechiidae; Anomologinae; Monochroa
BSNHM1093-24	2673487	ALO76863.1	515	family:Oedemeridae	Eukaryota; Metazoa; Ecdysozoa; Arthropoda; Hexapoda; Insecta; Pterygota; Neoptera; Endopterygota; Coleoptera; Polyphaga; Cucujiformia; Oedemeridae; Ischnomera
BSNHM1705-25	1666610	UPU95823.1	511	subfamily:Anomologinae	Eukaryota; Metazoa; Ecdysozoa; Arthropoda; Hexapoda; Insecta; Pterygota; Neoptera; Endopterygota; Lepidoptera; Glossata; Ditrysia; Gelechioidea; Gelechiidae; Anomologinae; Monochroa
BSNTN2165-24	177450	YP_002727975.1	508	family:Pyramidellidae	Eukaryota; Metazoa; Spiralia; Lophotrochozoa; Mollusca; Gastropoda; Heterobranchia; Euthyneura; Panpulmonata; Pyramidelloidea; Pyramidellidae; Pyramidella
BSNTN3019-24	2968492	UUC08063.1	520	species:Discoporella cookae	Eukaryota; Metazoa; Spiralia; Lophotrochozoa; Bryozoa; Gymnolaemata; Cheilostomatida; Flustrina; Calloporoidea; Cupuladriidae; Discoporella
BSNTN2962-24	560971	YP_004581394.1	508	class:Stenolaemata	Eukaryota; Metazoa; Spiralia; Lophotrochozoa; Bryozoa; Stenolaemata; Tubuliporida; Tubuliporidae; Tubulipora
BSNHM2181-25	1594236	YP_010985626.1	510	genus:Argyresthia	Eukaryota; Metazoa; Ecdysozoa; Arthropoda; Hexapoda; Insecta; Pterygota; Neoptera; Endopterygota; Lepidoptera; Glossata; Ditrysia; Yponomeutoidea; Argyresthiidae; Argyresthia
BSNHM3606-25	292445	WYN07059.1	512	family:Mycetophagidae	Eukaryota; Metazoa; Ecdysozoa; Arthropoda; Hexapoda; Insecta; Pterygota; Neoptera; Endopterygota; Coleoptera; Polyphaga; Cucujiformia; Mycetophagidae; Litargus
BSNTN3262-24	2094494	AZH08539.1	512	superfamily:Dexaminoidea	Eukaryota; Metazoa; Ecdysozoa; Arthropoda; Crustacea; Multicrustacea; Malacostraca; Eumalacostraca; Peracarida; Amphipoda; Amphilochidea; Lysianassida; Synopiidira; Dexaminoidea; Pardaliscidae; Halice
BSNHM2276-25	1150026	QUQ05862.1	510	genus:Coleophora	Eukaryota; Metazoa; Ecdysozoa; Arthropoda; Hexapoda; Insecta; Pterygota; Neoptera; Endopterygota; Lepidoptera; Glossata; Ditrysia; Gelechioidea; Coleophoridae; Coleophora
BSNTN2886-24	371436	YP_007026805.1	513	infraorder:Hadziida	Eukaryota; Metazoa; Ecdysozoa; Arthropoda; Crustacea; Multicrustacea; Malacostraca; Eumalacostraca; Peracarida; Amphipoda; Senticaudata; Hadziida; Hadzioidea; Metacrangonyctidae; Metacrangonyx
BSNTN2891-24	1732132	AWI62651.1	520	parvorder:Amphilochidira	Eukaryota; Metazoa; Ecdysozoa; Arthropoda; Crustacea; Multicrustacea; Malacostraca; Eumalacostraca; Peracarida; Amphipoda; Amphilochidea; Amphilochida; Amphilochidira; Iphimedioidea; Epimeriidae; Epimeria
BSNHM4322-25	997521	WVQ29633.1	510	species:Moma alpium	Eukaryota; Metazoa; Ecdysozoa; Arthropoda; Hexapoda; Insecta; Pterygota; Neoptera; Endopterygota; Lepidoptera; Glossata; Ditrysia; Noctuoidea; Noctuidae; Acronictinae; Moma
BGEPL525-24	446238	ALO64524.1	515	genus:Andrena	Eukaryota; Metazoa; Ecdysozoa; Arthropoda; Hexapoda; Insecta; Pterygota; Neoptera; Endopterygota; Hymenoptera; Apocrita; Aculeata; Apoidea; Anthophila; Andrenidae; Andreninae; Andrena; Micrandrena
BSNTN2920-24	371437	YP_007026805.1	513	infraorder:Hadziida	Eukaryota; Metazoa; Ecdysozoa; Arthropoda; Crustacea; Multicrustacea; Malacostraca; Eumalacostraca; Peracarida; Amphipoda; Senticaudata; Hadziida; Hadzioidea; Metacrangonyctidae; Metacrangonyx
BSNHM2340-25	1448896	QUQ05862.1	510	genus:Coleophora	Eukaryota; Metazoa; Ecdysozoa; Arthropoda; Hexapoda; Insecta; Pterygota; Neoptera; Endopterygota; Lepidoptera; Glossata; Ditrysia; Gelechioidea; Coleophoridae; Coleophora
BSNTN1178-23	2200895	XQZ02743.1	517	family:Terebellidae	Eukaryota; Metazoa; Spiralia; Lophotrochozoa; Annelida; Polychaeta; Sedentaria; Canalipalpata; Terebellida; Terebelliformia; Terebellidae
BSNTN1171-23	1818077	ASK49796.1	521	species:Lysippe labiata	Eukaryota; Metazoa; Spiralia; Lophotrochozoa; Annelida; Polychaeta; Sedentaria; Canalipalpata; Terebellida; Terebelliformia; Ampharetidae; Lysippe
BSNHM1066-24	1820919	ALO76863.1	515	family:Oedemeridae	Eukaryota; Metazoa; Ecdysozoa; Arthropoda; Hexapoda; Insecta; Pterygota; Neoptera; Endopterygota; Coleoptera; Polyphaga; Cucujiformia; Oedemeridae; Ischnomera
BSNTN3269-24	2625597	XGY12111.1	512	family:Dulichiidae	Eukaryota; Metazoa; Ecdysozoa; Arthropoda; Crustacea; Multicrustacea; Malacostraca; Eumalacostraca; Peracarida; Amphipoda; Senticaudata; Corophiida; Caprellidira; Caprelloidea; Dulichiidae; Dyopedos
BSNHM1124-24	2673487	ALO76863.1	515	family:Oedemeridae	Eukaryota; Metazoa; Ecdysozoa; Arthropoda; Hexapoda; Insecta; Pterygota; Neoptera; Endopterygota; Coleoptera; Polyphaga; Cucujiformia; Oedemeridae; Ischnomera
BSNHM2206-25	1101068	YP_011002919.1	512	superfamily:Yponomeutoidea	Eukaryota; Metazoa; Ecdysozoa; Arthropoda; Hexapoda; Insecta; Pterygota; Neoptera; Endopterygota; Lepidoptera; Glossata; Ditrysia; Yponomeutoidea; Lyonetiidae; Leucoptera
BSNHM4265-25	2890726	XOI42562.1	511	subfamily:Hadeninae	Eukaryota; Metazoa; Ecdysozoa; Arthropoda; Hexapoda; Insecta; Pterygota; Neoptera; Endopterygota; Lepidoptera; Glossata; Ditrysia; Noctuoidea; Noctuidae; Hadeninae; Mythimna
BSNHM1726-25	1370922	AII02504.1	509	genus:Alucita	Eukaryota; Metazoa; Ecdysozoa; Arthropoda; Hexapoda; Insecta; Pterygota; Neoptera; Endopterygota; Lepidoptera; Glossata; Ditrysia; Alucitoidea; Alucitidae; Alucita
BSNTN3276-24	2861186	AZH08539.1	512	family:Pardaliscidae	Eukaryota; Metazoa; Ecdysozoa; Arthropoda; Crustacea; Multicrustacea; Malacostraca; Eumalacostraca; Peracarida; Amphipoda; Amphilochidea; Lysianassida; Synopiidira; Dexaminoidea; Pardaliscidae; Halice
BSNHM2351-25	2561109	QUQ05862.1	510	genus:Coleophora	Eukaryota; Metazoa; Ecdysozoa; Arthropoda; Hexapoda; Insecta; Pterygota; Neoptera; Endopterygota; Lepidoptera; Glossata; Ditrysia; Gelechioidea; Coleophoridae; Coleophora
BSNTN2883-24	2449073	UDE31807.1	513	parvorder:Caprellidira	Eukaryota; Metazoa; Ecdysozoa; Arthropoda; Crustacea; Multicrustacea; Malacostraca; Eumalacostraca; Peracarida; Amphipoda; Senticaudata; Corophiida; Caprellidira; Caprelloidea; Cyamidae; Cyamus
BSNHM4266-25	2890726	XOI42562.1	511	subfamily:Hadeninae	Eukaryota; Metazoa; Ecdysozoa; Arthropoda; Hexapoda; Insecta; Pterygota; Neoptera; Endopterygota; Lepidoptera; Glossata; Ditrysia; Noctuoidea; Noctuidae; Hadeninae; Mythimna
BSNHM2321-25	1857990	QUQ05862.1	510	genus:Coleophora	Eukaryota; Metazoa; Ecdysozoa; Arthropoda; Hexapoda; Insecta; Pterygota; Neoptera; Endopterygota; Lepidoptera; Glossata; Ditrysia; Gelechioidea; Coleophoridae; Coleophora
BSNHM1041-24	1588250	ALO77010.1	514	family:Mordellidae	Eukaryota; Metazoa; Ecdysozoa; Arthropoda; Hexapoda; Insecta; Pterygota; Neoptera; Endopterygota; Coleoptera; Polyphaga; Cucujiformia; Mordellidae
BSNTN2941-24	2576343	AWI62651.1	520	infraorder:Amphilochida	Eukaryota; Metazoa; Ecdysozoa; Arthropoda; Crustacea; Multicrustacea; Malacostraca; Eumalacostraca; Peracarida; Amphipoda; Amphilochidea; Amphilochida; Amphilochidira; Iphimedioidea; Epimeriidae; Epimeria
BSNTN3287-24	2094517	AWI62651.1	520	infraorder:Amphilochida	Eukaryota; Metazoa; Ecdysozoa; Arthropoda; Crustacea; Multicrustacea; Malacostraca; Eumalacostraca; Peracarida; Amphipoda; Amphilochidea; Amphilochida; Amphilochidira; Iphimedioidea; Epimeriidae; Epimeria
BSNTN3025-24	560971	YP_004581394.1	508	class:Stenolaemata	Eukaryota; Metazoa; Spiralia; Lophotrochozoa; Bryozoa; Stenolaemata; Tubuliporida; Tubuliporidae; Tubulipora
BSNTN2890-24	1732151	YP_010636363.1	513	infraorder:Lysianassida	Eukaryota; Metazoa; Ecdysozoa; Arthropoda; Crustacea; Multicrustacea; Malacostraca; Eumalacostraca; Peracarida; Amphipoda; Amphilochidea; Lysianassida; Lysianassidira; Lysianassoidea; Cyphocarididae
BSNTN2162-24	177450	YP_002727975.1	508	family:Pyramidellidae	Eukaryota; Metazoa; Spiralia; Lophotrochozoa; Mollusca; Gastropoda; Heterobranchia; Euthyneura; Panpulmonata; Pyramidelloidea; Pyramidellidae; Pyramidella
BSNHM2237-25	3112333	AII02271.1	510	genus:Epermenia	Eukaryota; Metazoa; Ecdysozoa; Arthropoda; Hexapoda; Insecta; Pterygota; Neoptera; Endopterygota; Lepidoptera; Glossata; Ditrysia; Epermenioidea; Epermeniidae; Epermenia
BSNTN1146-23	71368	YP_010121334.1	510	subfamily:Goniodoridinae	Eukaryota; Metazoa; Spiralia; Lophotrochozoa; Mollusca; Gastropoda; Heterobranchia; Euthyneura; Nudipleura; Nudibranchia; Doridina; Anadoridoidea; Goniodorididae; Goniodoridinae; Ceratodoris
BSNHM2203-25	1101036	YP_009112357.1	510	genus:Prays	Eukaryota; Metazoa; Ecdysozoa; Arthropoda; Hexapoda; Insecta; Pterygota; Neoptera; Endopterygota; Lepidoptera; Glossata; Ditrysia; Yponomeutoidea; Praydidae; Prays
BSNHM3610-25	2918262	ARH54235.1	515	subfamily:Alleculinae	Eukaryota; Metazoa; Ecdysozoa; Arthropoda; Hexapoda; Insecta; Pterygota; Neoptera; Endopterygota; Coleoptera; Polyphaga; Cucujiformia; Tenebrionidae; Alleculinae; Cteniopus
BSNHM1094-24	3015913	ALO76863.1	515	family:Oedemeridae	Eukaryota; Metazoa; Ecdysozoa; Arthropoda; Hexapoda; Insecta; Pterygota; Neoptera; Endopterygota; Coleoptera; Polyphaga; Cucujiformia; Oedemeridae; Ischnomera
BSNHM1112-24	2673487	ALO76863.1	515	family:Oedemeridae	Eukaryota; Metazoa; Ecdysozoa; Arthropoda; Hexapoda; Insecta; Pterygota; Neoptera; Endopterygota; Coleoptera; Polyphaga; Cucujiformia; Oedemeridae; Ischnomera
BGEPL541-24	1747616	ACE74932.1	518	subfamily:Pompilinae	Eukaryota; Metazoa; Ecdysozoa; Arthropoda; Hexapoda; Insecta; Pterygota; Neoptera; Endopterygota; Hymenoptera; Apocrita; Aculeata; Pompiloidea; Pompilidae; Pompilinae; Psorthaspis
BSNHM1747-25	1869785	AII02350.1	509	family:Depressariidae	Eukaryota; Metazoa; Ecdysozoa; Arthropoda; Hexapoda; Insecta; Pterygota; Neoptera; Endopterygota; Lepidoptera; Glossata; Ditrysia; Gelechioidea; Depressariidae; Ethmiinae; Ethmia
BSNTN3240-24	1859086	BCD89851.1	513	parvorder:Corophiidira	Eukaryota; Metazoa; Ecdysozoa; Arthropoda; Crustacea; Multicrustacea; Malacostraca; Eumalacostraca; Peracarida; Amphipoda; Senticaudata; Corophiida; Corophiidira; Corophioidea; Corophiidae; Grandidierella
BSNHM1725-25	1370922	AII02504.1	509	genus:Alucita	Eukaryota; Metazoa; Ecdysozoa; Arthropoda; Hexapoda; Insecta; Pterygota; Neoptera; Endopterygota; Lepidoptera; Glossata; Ditrysia; Alucitoidea; Alucitidae; Alucita
BSNHM2139-25	199037	YP_010303528.1	510	genus:Phyllonorycter	Eukaryota; Metazoa; Ecdysozoa; Arthropoda; Hexapoda; Insecta; Pterygota; Neoptera; Endopterygota; Lepidoptera; Glossata; Ditrysia; Tineoidea; Gracillariidae; Phyllonorycter
BSNHM1049-24	159829	UPX88474.1	513	family:Noteridae	Eukaryota; Metazoa; Ecdysozoa; Arthropoda; Hexapoda; Insecta; Pterygota; Neoptera; Endopterygota; Coleoptera; Adephaga; Dytiscoidea; Noteridae; Noterus
BSNTN2973-24	98853	YP_004581394.1	508	class:Stenolaemata	Eukaryota; Metazoa; Spiralia; Lophotrochozoa; Bryozoa; Stenolaemata; Tubuliporida; Tubuliporidae; Tubulipora
BSNTN3270-24	1471182	AWI62651.1	520	superfamily:Iphimedioidea	Eukaryota; Metazoa; Ecdysozoa; Arthropoda; Crustacea; Multicrustacea; Malacostraca; Eumalacostraca; Peracarida; Amphipoda; Amphilochidea; Amphilochida; Amphilochidira; Iphimedioidea; Epimeriidae; Epimeria
BSNHM4267-25	987965	YP_009740473.1	510	genus:Lacanobia	Eukaryota; Metazoa; Ecdysozoa; Arthropoda; Hexapoda; Insecta; Pterygota; Neoptera; Endopterygota; Lepidoptera; Glossata; Ditrysia; Noctuoidea; Noctuidae; Hadeninae; Lacanobia
BSNHM2274-25	1150036	QUQ05862.1	510	genus:Coleophora	Eukaryota; Metazoa; Ecdysozoa; Arthropoda; Hexapoda; Insecta; Pterygota; Neoptera; Endopterygota; Lepidoptera; Glossata; Ditrysia; Gelechioidea; Coleophoridae; Coleophora
BSNTN3237-24	1732132	AWI62651.1	520	parvorder:Amphilochidira	Eukaryota; Metazoa; Ecdysozoa; Arthropoda; Crustacea; Multicrustacea; Malacostraca; Eumalacostraca; Peracarida; Amphipoda; Amphilochidea; Amphilochida; Amphilochidira; Iphimedioidea; Epimeriidae; Epimeria
BSNHM1103-24	2673487	ALO76863.1	515	family:Oedemeridae	Eukaryota; Metazoa; Ecdysozoa; Arthropoda; Hexapoda; Insecta; Pterygota; Neoptera; Endopterygota; Coleoptera; Polyphaga; Cucujiformia; Oedemeridae; Ischnomera
BSNTN2951-24	626267	YP_004581394.1	508	class:Stenolaemata	Eukaryota; Metazoa; Spiralia; Lophotrochozoa; Bryozoa; Stenolaemata; Tubuliporida; Tubuliporidae; Tubulipora
BSNHM4303-25	987919	BBI36972.1	511	subfamily:Cuculliinae	Eukaryota; Metazoa; Ecdysozoa; Arthropoda; Hexapoda; Insecta; Pterygota; Neoptera; Endopterygota; Lepidoptera; Glossata; Ditrysia; Noctuoidea; Noctuidae; Cuculliinae; Cucullia
BSNTN1184-23	484804	YP_010700920.1	520	family:Spionidae	Eukaryota; Metazoa; Spiralia; Lophotrochozoa; Annelida; Polychaeta; Sedentaria; Canalipalpata; Spionida; Spionidae; Rhynchospio
BGEPL390-24	95191	YP_010329890.1	510	subfamily:Aganainae	Eukaryota; Metazoa; Ecdysozoa; Arthropoda; Hexapoda; Insecta; Pterygota; Neoptera; Endopterygota; Lepidoptera; Glossata; Ditrysia; Noctuoidea; Erebidae; Aganainae; Asota
BSNTN3284-24	2576343	AWI62651.1	520	infraorder:Amphilochida	Eukaryota; Metazoa; Ecdysozoa; Arthropoda; Crustacea; Multicrustacea; Malacostraca; Eumalacostraca; Peracarida; Amphipoda; Amphilochidea; Amphilochida; Amphilochidira; Iphimedioidea; Epimeriidae; Epimeria
BGEPL479-24	1889498	AZL93153.1	515	genus:Cleptes	Eukaryota; Metazoa; Ecdysozoa; Arthropoda; Hexapoda; Insecta; Pterygota; Neoptera; Endopterygota; Hymenoptera; Apocrita; Aculeata; Chrysidoidea; Chrysididae; Cleptinae; Cleptes
BSNTN2144-24	1582902	BCD89851.1	513	family:Corophiidae	Eukaryota; Metazoa; Ecdysozoa; Arthropoda; Crustacea; Multicrustacea; Malacostraca; Eumalacostraca; Peracarida; Amphipoda; Senticaudata; Corophiida; Corophiidira; Corophioidea; Corophiidae; Grandidierella
BSNHM4323-25	1754069	WHL46449.1	510	genus:Acronicta	Eukaryota; Metazoa; Ecdysozoa; Arthropoda; Hexapoda; Insecta; Pterygota; Neoptera; Endopterygota; Lepidoptera; Glossata; Ditrysia; Noctuoidea; Noctuidae; Acronictinae; Acronicta
BSNTN3257-24	1732151	YP_010636363.1	513	infraorder:Lysianassida	Eukaryota; Metazoa; Ecdysozoa; Arthropoda; Crustacea; Multicrustacea; Malacostraca; Eumalacostraca; Peracarida; Amphipoda; Amphilochidea; Lysianassida; Lysianassidira; Lysianassoidea; Cyphocarididae
BSNHM2243-25	2561279	AII02271.1	510	genus:Epermenia	Eukaryota; Metazoa; Ecdysozoa; Arthropoda; Hexapoda; Insecta; Pterygota; Neoptera; Endopterygota; Lepidoptera; Glossata; Ditrysia; Epermenioidea; Epermeniidae; Epermenia
BSNHM2088-25	199067	YP_010303528.1	510	genus:Phyllonorycter	Eukaryota; Metazoa; Ecdysozoa; Arthropoda; Hexapoda; Insecta; Pterygota; Neoptera; Endopterygota; Lepidoptera; Glossata; Ditrysia; Tineoidea; Gracillariidae; Phyllonorycter
BSNHM2252-25	3112322	QUQ05862.1	510	genus:Coleophora	Eukaryota; Metazoa; Ecdysozoa; Arthropoda; Hexapoda; Insecta; Pterygota; Neoptera; Endopterygota; Lepidoptera; Glossata; Ditrysia; Gelechioidea; Coleophoridae; Coleophora
BSNTN2882-24	371446	UDE31807.1	513	parvorder:Caprellidira	Eukaryota; Metazoa; Ecdysozoa; Arthropoda; Crustacea; Multicrustacea; Malacostraca; Eumalacostraca; Peracarida; Amphipoda; Senticaudata; Corophiida; Caprellidira; Caprelloidea; Cyamidae; Cyamus
BSNHM1046-24	2975251	ALO77010.1	514	family:Mordellidae	Eukaryota; Metazoa; Ecdysozoa; Arthropoda; Hexapoda; Insecta; Pterygota; Neoptera; Endopterygota; Coleoptera; Polyphaga; Cucujiformia; Mordellidae
BGEPL450-24	287355	XOX21193.1	519	family:Zygaenidae	Eukaryota; Metazoa; Ecdysozoa; Arthropoda; Hexapoda; Insecta; Pterygota; Neoptera; Endopterygota; Lepidoptera; Glossata; Ditrysia; Zygaenoidea; Zygaenidae; Chalcosiinae; Chalcosia
BSNHM4282-25	988040	XOI42562.1	511	subfamily:Hadeninae	Eukaryota; Metazoa; Ecdysozoa; Arthropoda; Hexapoda; Insecta; Pterygota; Neoptera; Endopterygota; Lepidoptera; Glossata; Ditrysia; Noctuoidea; Noctuidae; Hadeninae; Mythimna
BSNHM4313-25	987981	YP_010326935.1	511	subfamily:Xyleninae	Eukaryota; Metazoa; Ecdysozoa; Arthropoda; Hexapoda; Insecta; Pterygota; Neoptera; Endopterygota; Lepidoptera; Glossata; Ditrysia; Noctuoidea; Noctuidae; Xyleninae; Actinotia
BSNTN2103-24	241154	YP_784022.1	530	genus:Acanthocardia	Eukaryota; Metazoa; Spiralia; Lophotrochozoa; Mollusca; Bivalvia; Autobranchia; Heteroconchia; Euheterodonta; Imparidentia; Neoheterodontei; Cardiida; Cardioidea; Cardiidae; Lymnocardiinae; Acanthocardia
BSNHM3676-25	341292	ANJ70313.1	513	genus:Athous	Eukaryota; Metazoa; Ecdysozoa; Arthropoda; Hexapoda; Insecta; Pterygota; Neoptera; Endopterygota; Coleoptera; Polyphaga; Elateriformia; Elateroidea; Elateridae; Denticollinae; Athous
BSNTN1158-23	2034165	YP_010318551.1	517	family:Sabellidae	Eukaryota; Metazoa; Spiralia; Lophotrochozoa; Annelida; Polychaeta; Sedentaria; Canalipalpata; Sabellida; Sabellidae; Pseudopotamilla
BSNHM2106-25	199045	YP_010303528.1	510	genus:Phyllonorycter	Eukaryota; Metazoa; Ecdysozoa; Arthropoda; Hexapoda; Insecta; Pterygota; Neoptera; Endopterygota; Lepidoptera; Glossata; Ditrysia; Tineoidea; Gracillariidae; Phyllonorycter
BSNTN2852-24	371446	UDE31807.1	513	parvorder:Caprellidira	Eukaryota; Metazoa; Ecdysozoa; Arthropoda; Crustacea; Multicrustacea; Malacostraca; Eumalacostraca; Peracarida; Amphipoda; Senticaudata; Corophiida; Caprellidira; Caprelloidea; Cyamidae; Cyamus
BSNHM2178-25	1869480	YP_010985626.1	510	genus:Argyresthia	Eukaryota; Metazoa; Ecdysozoa; Arthropoda; Hexapoda; Insecta; Pterygota; Neoptera; Endopterygota; Lepidoptera; Glossata; Ditrysia; Yponomeutoidea; Argyresthiidae; Argyresthia
BSNTN2880-24	2638250	ADA69792.1	510	superfamily:Janiroidea	Eukaryota; Metazoa; Ecdysozoa; Arthropoda; Crustacea; Multicrustacea; Malacostraca; Eumalacostraca; Peracarida; Isopoda; Asellota; Janiroidea; Janiridae; Janira
BSNTN1177-23	2737811	YP_010700920.1	520	family:Spionidae	Eukaryota; Metazoa; Spiralia; Lophotrochozoa; Annelida; Polychaeta; Sedentaria; Canalipalpata; Spionida; Spionidae; Rhynchospio
BSNHM3611-25	2918262	ARH54235.1	515	subfamily:Alleculinae	Eukaryota; Metazoa; Ecdysozoa; Arthropoda; Hexapoda; Insecta; Pterygota; Neoptera; Endopterygota; Coleoptera; Polyphaga; Cucujiformia; Tenebrionidae; Alleculinae; Cteniopus
BSNTN2875-24	263202	ADA69792.1	510	superfamily:Janiroidea	Eukaryota; Metazoa; Ecdysozoa; Arthropoda; Crustacea; Multicrustacea; Malacostraca; Eumalacostraca; Peracarida; Isopoda; Asellota; Janiroidea; Janiridae; Janira
BSNHM2271-25	1869686	QUQ05862.1	510	genus:Coleophora	Eukaryota; Metazoa; Ecdysozoa; Arthropoda; Hexapoda; Insecta; Pterygota; Neoptera; Endopterygota; Lepidoptera; Glossata; Ditrysia; Gelechioidea; Coleophoridae; Coleophora
BSNTN2919-24	2094492	AZH08539.1	512	parvorder:Synopiidira	Eukaryota; Metazoa; Ecdysozoa; Arthropoda; Crustacea; Multicrustacea; Malacostraca; Eumalacostraca; Peracarida; Amphipoda; Amphilochidea; Lysianassida; Synopiidira; Dexaminoidea; Pardaliscidae; Halice
BSNHM1106-24	2673487	ALO76863.1	515	family:Oedemeridae	Eukaryota; Metazoa; Ecdysozoa; Arthropoda; Hexapoda; Insecta; Pterygota; Neoptera; Endopterygota; Coleoptera; Polyphaga; Cucujiformia; Oedemeridae; Ischnomera
BSNTN2176-24	263202	ADA69792.1	510	superfamily:Janiroidea	Eukaryota; Metazoa; Ecdysozoa; Arthropoda; Crustacea; Multicrustacea; Malacostraca; Eumalacostraca; Peracarida; Isopoda; Asellota; Janiroidea; Janiridae; Janira
BGEPL532-24	2848954	WJZ53020.1	512	genus:Pollenia	Eukaryota; Metazoa; Ecdysozoa; Arthropoda; Hexapoda; Insecta; Pterygota; Neoptera; Endopterygota; Diptera; Brachycera; Muscomorpha; Oestroidea; Polleniidae; Pollenia
BGEPL398-24	3373430	WVQ29555.1	511	subfamily:Erebinae	Eukaryota; Metazoa; Ecdysozoa; Arthropoda; Hexapoda; Insecta; Pterygota; Neoptera; Endopterygota; Lepidoptera; Glossata; Ditrysia; Noctuoidea; Erebidae; Erebinae; Thyas
BGEPL478-24	1889498	AZL93153.1	515	genus:Cleptes	Eukaryota; Metazoa; Ecdysozoa; Arthropoda; Hexapoda; Insecta; Pterygota; Neoptera; Endopterygota; Hymenoptera; Apocrita; Aculeata; Chrysidoidea; Chrysididae; Cleptinae; Cleptes
BSNHM2233-25	1594327	AII02271.1	510	family:Epermeniidae	Eukaryota; Metazoa; Ecdysozoa; Arthropoda; Hexapoda; Insecta; Pterygota; Neoptera; Endopterygota; Lepidoptera; Glossata; Ditrysia; Epermenioidea; Epermeniidae; Epermenia
BSNHM3604-25	2605031	AYW52169.1	519	family:Anthicidae	Eukaryota; Metazoa; Ecdysozoa; Arthropoda; Hexapoda; Insecta; Pterygota; Neoptera; Endopterygota; Coleoptera; Polyphaga; Cucujiformia; Anthicidae
BSNHM1722-25	1375239	XOK39011.1	510	subfamily:Tineinae	Eukaryota; Metazoa; Ecdysozoa; Arthropoda; Hexapoda; Insecta; Pterygota; Neoptera; Endopterygota; Lepidoptera; Glossata; Ditrysia; Tineoidea; Tineidae; Tineinae; Ceratophaga
BSNHM3607-25	433036	ALO77374.1	514	family:Melyridae	Eukaryota; Metazoa; Ecdysozoa; Arthropoda; Hexapoda; Insecta; Pterygota; Neoptera; Endopterygota; Coleoptera; Polyphaga; Cucujiformia; Melyridae; Malachiinae; Clanoptilus
BSNTN2902-24	1859086	BCD89851.1	513	parvorder:Corophiidira	Eukaryota; Metazoa; Ecdysozoa; Arthropoda; Crustacea; Multicrustacea; Malacostraca; Eumalacostraca; Peracarida; Amphipoda; Senticaudata; Corophiida; Corophiidira; Corophioidea; Corophiidae; Grandidierella
BSNHM3626-25	1586498	ARH54235.1	515	subfamily:Alleculinae	Eukaryota; Metazoa; Ecdysozoa; Arthropoda; Hexapoda; Insecta; Pterygota; Neoptera; Endopterygota; Coleoptera; Polyphaga; Cucujiformia; Tenebrionidae; Alleculinae; Cteniopus
BSNHM2244-25	687129	XOX21187.1	534	clade:Apoditrysia	Eukaryota; Metazoa; Ecdysozoa; Arthropoda; Hexapoda; Insecta; Pterygota; Neoptera; Endopterygota; Lepidoptera; Glossata; Ditrysia; Zygaenoidea; Limacodidae; Parasa
BSNTN3294-24	2094494	AZH08539.1	512	superfamily:Dexaminoidea	Eukaryota; Metazoa; Ecdysozoa; Arthropoda; Crustacea; Multicrustacea; Malacostraca; Eumalacostraca; Peracarida; Amphipoda; Amphilochidea; Lysianassida; Synopiidira; Dexaminoidea; Pardaliscidae; Halice
BSNHM2130-25	199048	YP_010303528.1	510	genus:Phyllonorycter	Eukaryota; Metazoa; Ecdysozoa; Arthropoda; Hexapoda; Insecta; Pterygota; Neoptera; Endopterygota; Lepidoptera; Glossata; Ditrysia; Tineoidea; Gracillariidae; Phyllonorycter
BSNHM4309-25	320099	BBI36972.1	511	subfamily:Cuculliinae	Eukaryota; Metazoa; Ecdysozoa; Arthropoda; Hexapoda; Insecta; Pterygota; Neoptera; Endopterygota; Lepidoptera; Glossata; Ditrysia; Noctuoidea; Noctuidae; Cuculliinae; Cucullia
BSNHM1788-25	3119790	ALN11750.1	512	subfamily:Phycitinae	Eukaryota; Metazoa; Ecdysozoa; Arthropoda; Hexapoda; Insecta; Pterygota; Neoptera; Endopterygota; Lepidoptera; Glossata; Ditrysia; Pyraloidea; Pyralidae; Phycitinae; Plodia
BSNTN1179-23	2980508	YP_010700920.1	520	family:Spionidae	Eukaryota; Metazoa; Spiralia; Lophotrochozoa; Annelida; Polychaeta; Sedentaria; Canalipalpata; Spionida; Spionidae; Rhynchospio
BSNTN2961-24	646397	YP_004581394.1	508	class:Stenolaemata	Eukaryota; Metazoa; Spiralia; Lophotrochozoa; Bryozoa; Stenolaemata; Tubuliporida; Tubuliporidae; Tubulipora
BSNHM2122-25	199032	YP_010303528.1	510	genus:Phyllonorycter	Eukaryota; Metazoa; Ecdysozoa; Arthropoda; Hexapoda; Insecta; Pterygota; Neoptera; Endopterygota; Lepidoptera; Glossata; Ditrysia; Tineoidea; Gracillariidae; Phyllonorycter
BSNTN2160-24	106228	WTL80904.1	512	superfamily:Galeommatoidea	Eukaryota; Metazoa; Spiralia; Lophotrochozoa; Mollusca; Bivalvia; Autobranchia; Heteroconchia; Euheterodonta; Imparidentia; Galeommatida; Galeommatoidea; Montacutidae; Curvemysella
BSNHM1085-24	1820920	ALO76863.1	515	family:Oedemeridae	Eukaryota; Metazoa; Ecdysozoa; Arthropoda; Hexapoda; Insecta; Pterygota; Neoptera; Endopterygota; Coleoptera; Polyphaga; Cucujiformia; Oedemeridae; Ischnomera
BSNHM4356-25	1594296	YP_010534988.1	510	genus:Epinotia	Eukaryota; Metazoa; Ecdysozoa; Arthropoda; Hexapoda; Insecta; Pterygota; Neoptera; Endopterygota; Lepidoptera; Glossata; Ditrysia; Tortricoidea; Tortricidae; Olethreutinae; Eucosmini; Epinotia
BGEPL433-24	287396	XOX21193.1	519	family:Zygaenidae	Eukaryota; Metazoa; Ecdysozoa; Arthropoda; Hexapoda; Insecta; Pterygota; Neoptera; Endopterygota; Lepidoptera; Glossata; Ditrysia; Zygaenoidea; Zygaenidae; Chalcosiinae; Chalcosia
BSNHM1700-25	1869523	YP_009742407.1	510	genus:Caloptilia	Eukaryota; Metazoa; Ecdysozoa; Arthropoda; Hexapoda; Insecta; Pterygota; Neoptera; Endopterygota; Lepidoptera; Glossata; Ditrysia; Tineoidea; Gracillariidae; Caloptilia
BSNTN1193-23	2737811	YP_010700920.1	520	family:Spionidae	Eukaryota; Metazoa; Spiralia; Lophotrochozoa; Annelida; Polychaeta; Sedentaria; Canalipalpata; Spionida; Spionidae; Rhynchospio
BSNHM4334-25	1341252	YP_010478004.1	515	family:Noctuidae	Eukaryota; Metazoa; Ecdysozoa; Arthropoda; Hexapoda; Insecta; Pterygota; Neoptera; Endopterygota; Lepidoptera; Glossata; Ditrysia; Noctuoidea; Noctuidae; Plusiinae; Chrysodeixis
BGEPL448-24	287355	XOX21193.1	519	family:Zygaenidae	Eukaryota; Metazoa; Ecdysozoa; Arthropoda; Hexapoda; Insecta; Pterygota; Neoptera; Endopterygota; Lepidoptera; Glossata; Ditrysia; Zygaenoidea; Zygaenidae; Chalcosiinae; Chalcosia
BSNTN3006-24	95170	YP_011014784.1	512	genus:Membranipora	Eukaryota; Metazoa; Spiralia; Lophotrochozoa; Bryozoa; Gymnolaemata; Cheilostomatida; Malacostegina; Membraniporoidea; Membraniporidae; Membranipora
BGEPL381-24	1869402	YP_010329773.1	511	genus:Actebia	Eukaryota; Metazoa; Ecdysozoa; Arthropoda; Hexapoda; Insecta; Pterygota; Neoptera; Endopterygota; Lepidoptera; Glossata; Ditrysia; Noctuoidea; Noctuidae; Noctuinae; Noctuini; Actebia
BSNHM2142-25	199029	YP_010303528.1	510	genus:Phyllonorycter	Eukaryota; Metazoa; Ecdysozoa; Arthropoda; Hexapoda; Insecta; Pterygota; Neoptera; Endopterygota; Lepidoptera; Glossata; Ditrysia; Tineoidea; Gracillariidae; Phyllonorycter
BSNHM2331-25	513599	QUQ05862.1	510	species:Coleophora therinella	Eukaryota; Metazoa; Ecdysozoa; Arthropoda; Hexapoda; Insecta; Pterygota; Neoptera; Endopterygota; Lepidoptera; Glossata; Ditrysia; Gelechioidea; Coleophoridae; Coleophora
BGEPL477-24	1889498	AZL93153.1	515	genus:Cleptes	Eukaryota; Metazoa; Ecdysozoa; Arthropoda; Hexapoda; Insecta; Pterygota; Neoptera; Endopterygota; Hymenoptera; Apocrita; Aculeata; Chrysidoidea; Chrysididae; Cleptinae; Cleptes
BSNHM2348-25	2561112	QUQ05862.1	510	genus:Coleophora	Eukaryota; Metazoa; Ecdysozoa; Arthropoda; Hexapoda; Insecta; Pterygota; Neoptera; Endopterygota; Lepidoptera; Glossata; Ditrysia; Gelechioidea; Coleophoridae; Coleophora
BSNTN2175-24	516600	ADA69792.1	510	superfamily:Janiroidea	Eukaryota; Metazoa; Ecdysozoa; Arthropoda; Crustacea; Multicrustacea; Malacostraca; Eumalacostraca; Peracarida; Isopoda; Asellota; Janiroidea; Janiridae; Janira
BSNHM2097-25	199058	YP_010303528.1	510	genus:Phyllonorycter	Eukaryota; Metazoa; Ecdysozoa; Arthropoda; Hexapoda; Insecta; Pterygota; Neoptera; Endopterygota; Lepidoptera; Glossata; Ditrysia; Tineoidea; Gracillariidae; Phyllonorycter
BSNHM2109-25	198958	YP_010303528.1	510	genus:Phyllonorycter	Eukaryota; Metazoa; Ecdysozoa; Arthropoda; Hexapoda; Insecta; Pterygota; Neoptera; Endopterygota; Lepidoptera; Glossata; Ditrysia; Tineoidea; Gracillariidae; Phyllonorycter
BSNHM2341-25	1150089	QUQ05862.1	510	genus:Coleophora	Eukaryota; Metazoa; Ecdysozoa; Arthropoda; Hexapoda; Insecta; Pterygota; Neoptera; Endopterygota; Lepidoptera; Glossata; Ditrysia; Gelechioidea; Coleophoridae; Coleophora
BSNTN1230-23	271776	YP_010700920.1	520	family:Spionidae	Eukaryota; Metazoa; Spiralia; Lophotrochozoa; Annelida; Polychaeta; Sedentaria; Canalipalpata; Spionida; Spionidae; Rhynchospio
BSNHM1720-25	2727625	XHA97117.1	510	subfamily:Gelechiinae	Eukaryota; Metazoa; Ecdysozoa; Arthropoda; Hexapoda; Insecta; Pterygota; Neoptera; Endopterygota; Lepidoptera; Glossata; Ditrysia; Gelechioidea; Gelechiidae; Gelechiinae; Tuta
BSNHM4329-25	2793028	YP_010478004.1	515	family:Noctuidae	Eukaryota; Metazoa; Ecdysozoa; Arthropoda; Hexapoda; Insecta; Pterygota; Neoptera; Endopterygota; Lepidoptera; Glossata; Ditrysia; Noctuoidea; Noctuidae; Plusiinae; Chrysodeixis
BSNHM1769-25	1666610	UPU95823.1	511	subfamily:Anomologinae	Eukaryota; Metazoa; Ecdysozoa; Arthropoda; Hexapoda; Insecta; Pterygota; Neoptera; Endopterygota; Lepidoptera; Glossata; Ditrysia; Gelechioidea; Gelechiidae; Anomologinae; Monochroa
BSNHM1080-24	3229140	ALO76863.1	515	family:Oedemeridae	Eukaryota; Metazoa; Ecdysozoa; Arthropoda; Hexapoda; Insecta; Pterygota; Neoptera; Endopterygota; Coleoptera; Polyphaga; Cucujiformia; Oedemeridae; Ischnomera
BSNHM1794-25	1371661	ALN11750.1	512	subfamily:Phycitinae	Eukaryota; Metazoa; Ecdysozoa; Arthropoda; Hexapoda; Insecta; Pterygota; Neoptera; Endopterygota; Lepidoptera; Glossata; Ditrysia; Pyraloidea; Pyralidae; Phycitinae; Plodia
BSNHM1058-24	1588250	ALO77010.1	514	family:Mordellidae	Eukaryota; Metazoa; Ecdysozoa; Arthropoda; Hexapoda; Insecta; Pterygota; Neoptera; Endopterygota; Coleoptera; Polyphaga; Cucujiformia; Mordellidae
BSNHM2215-25	1101151	YP_010403032.1	510	family:Plutellidae	Eukaryota; Metazoa; Ecdysozoa; Arthropoda; Hexapoda; Insecta; Pterygota; Neoptera; Endopterygota; Lepidoptera; Glossata; Ditrysia; Yponomeutoidea; Plutellidae; Plutella
BSNHM2208-25	1594358	YP_011002919.1	512	superfamily:Yponomeutoidea	Eukaryota; Metazoa; Ecdysozoa; Arthropoda; Hexapoda; Insecta; Pterygota; Neoptera; Endopterygota; Lepidoptera; Glossata; Ditrysia; Yponomeutoidea; Lyonetiidae; Leucoptera
BSNHM1055-24	1921030	UPX88474.1	513	family:Noteridae	Eukaryota; Metazoa; Ecdysozoa; Arthropoda; Hexapoda; Insecta; Pterygota; Neoptera; Endopterygota; Coleoptera; Adephaga; Dytiscoidea; Noteridae; Noterus
BSNTN1182-23	1680846	YP_011086426.1	511	family:Phyllodocidae	Eukaryota; Metazoa; Spiralia; Lophotrochozoa; Annelida; Polychaeta; Errantia; Phyllodocida; Phyllodocidae; Phyllodoce
BSNTN3320-24	1732151	YP_010636363.1	513	infraorder:Lysianassida	Eukaryota; Metazoa; Ecdysozoa; Arthropoda; Crustacea; Multicrustacea; Malacostraca; Eumalacostraca; Peracarida; Amphipoda; Amphilochidea; Lysianassida; Lysianassidira; Lysianassoidea; Cyphocarididae
BSNHM2134-25	199080	YP_010303528.1	510	genus:Phyllonorycter	Eukaryota; Metazoa; Ecdysozoa; Arthropoda; Hexapoda; Insecta; Pterygota; Neoptera; Endopterygota; Lepidoptera; Glossata; Ditrysia; Tineoidea; Gracillariidae; Phyllonorycter
BSNHM4318-25	987867	YP_010326935.1	511	subfamily:Xyleninae	Eukaryota; Metazoa; Ecdysozoa; Arthropoda; Hexapoda; Insecta; Pterygota; Neoptera; Endopterygota; Lepidoptera; Glossata; Ditrysia; Noctuoidea; Noctuidae; Xyleninae; Actinotia
BSNHM2162-25	1870395	BBE15850.1	517	superfamily:Tineoidea	Eukaryota; Metazoa; Ecdysozoa; Arthropoda; Hexapoda; Insecta; Pterygota; Neoptera; Endopterygota; Lepidoptera; Glossata; Ditrysia; Tineoidea; Psychidae; Oiketicinae; Eumeta
BSNTN2996-24	646408	YP_004581394.1	508	class:Stenolaemata	Eukaryota; Metazoa; Spiralia; Lophotrochozoa; Bryozoa; Stenolaemata; Tubuliporida; Tubuliporidae; Tubulipora
BSNHM2141-25	199037	YP_010303528.1	510	genus:Phyllonorycter	Eukaryota; Metazoa; Ecdysozoa; Arthropoda; Hexapoda; Insecta; Pterygota; Neoptera; Endopterygota; Lepidoptera; Glossata; Ditrysia; Tineoidea; Gracillariidae; Phyllonorycter
BSNTN2163-24	177450	YP_002727975.1	508	family:Pyramidellidae	Eukaryota; Metazoa; Spiralia; Lophotrochozoa; Mollusca; Gastropoda; Heterobranchia; Euthyneura; Panpulmonata; Pyramidelloidea; Pyramidellidae; Pyramidella
BSNTN3245-24	3014142	BCD89851.1	513	parvorder:Corophiidira	Eukaryota; Metazoa; Ecdysozoa; Arthropoda; Crustacea; Multicrustacea; Malacostraca; Eumalacostraca; Peracarida; Amphipoda; Senticaudata; Corophiida; Corophiidira; Corophioidea; Corophiidae; Grandidierella
BSNHM2204-25	1101036	YP_009112357.1	510	genus:Prays	Eukaryota; Metazoa; Ecdysozoa; Arthropoda; Hexapoda; Insecta; Pterygota; Neoptera; Endopterygota; Lepidoptera; Glossata; Ditrysia; Yponomeutoidea; Praydidae; Prays
BSNTN2182-24	2172698	ADA69792.1	510	family:Janiridae	Eukaryota; Metazoa; Ecdysozoa; Arthropoda; Crustacea; Multicrustacea; Malacostraca; Eumalacostraca; Peracarida; Isopoda; Asellota; Janiroidea; Janiridae; Janira
BSNHM2108-25	199028	YP_010303528.1	510	genus:Phyllonorycter	Eukaryota; Metazoa; Ecdysozoa; Arthropoda; Hexapoda; Insecta; Pterygota; Neoptera; Endopterygota; Lepidoptera; Glossata; Ditrysia; Tineoidea; Gracillariidae; Phyllonorycter
BSNTN2099-24	95545	QCD14057.1	588	family:Pectinidae	Eukaryota; Metazoa; Spiralia; Lophotrochozoa; Mollusca; Bivalvia; Autobranchia; Pteriomorphia; Pectinida; Pectinoidea; Pectinidae; Crassadoma
BSNTN1159-23	352250	XDF18981.1	556	family:Chaetopteridae	Eukaryota; Metazoa; Spiralia; Lophotrochozoa; Annelida; Polychaeta; Sedentaria; Chaetopteridae; Chaetopterus
BSNHM4330-25	987878	WVQ29581.1	510	genus:Amphipyra	Eukaryota; Metazoa; Ecdysozoa; Arthropoda; Hexapoda; Insecta; Pterygota; Neoptera; Endopterygota; Lepidoptera; Glossata; Ditrysia; Noctuoidea; Noctuidae; Amphipyrinae; Amphipyra
BSNTN2945-24	2871083	UDE31807.1	513	parvorder:Caprellidira	Eukaryota; Metazoa; Ecdysozoa; Arthropoda; Crustacea; Multicrustacea; Malacostraca; Eumalacostraca; Peracarida; Amphipoda; Senticaudata; Corophiida; Caprellidira; Caprelloidea; Cyamidae; Cyamus
BGEPL568-24	3079840	APZ75600.1	519	subfamily:Pepsinae	Eukaryota; Metazoa; Ecdysozoa; Arthropoda; Hexapoda; Insecta; Pterygota; Neoptera; Endopterygota; Hymenoptera; Apocrita; Aculeata; Pompiloidea; Pompilidae; Pepsinae; Auplopus
BGEPL538-24	2881943	YP_009261941.1	511	subfamily:Eriopterinae	Eukaryota; Metazoa; Ecdysozoa; Arthropoda; Hexapoda; Insecta; Pterygota; Neoptera; Endopterygota; Diptera; Nematocera; Tipuloidea; Symplecta
BSNTN1229-23	271776	YP_010700920.1	520	family:Spionidae	Eukaryota; Metazoa; Spiralia; Lophotrochozoa; Annelida; Polychaeta; Sedentaria; Canalipalpata; Spionida; Spionidae; Rhynchospio
BSNHM1761-25	1371513	UDU84827.1	510	genus:Bactra	Eukaryota; Metazoa; Ecdysozoa; Arthropoda; Hexapoda; Insecta; Pterygota; Neoptera; Endopterygota; Lepidoptera; Glossata; Ditrysia; Tortricoidea; Tortricidae; Olethreutinae; Bactrini; Bactra
BSNHM4343-25	987884	AAT52201.1	514	subfamily:Noctuinae	Eukaryota; Metazoa; Ecdysozoa; Arthropoda; Hexapoda; Insecta; Pterygota; Neoptera; Endopterygota; Lepidoptera; Glossata; Ditrysia; Noctuoidea; Noctuidae; Noctuinae; Noctuini; Noctua
BGEPL546-24	1148818	ALO64574.1	512	tribe:Osmiini	Eukaryota; Metazoa; Ecdysozoa; Arthropoda; Hexapoda; Insecta; Pterygota; Neoptera; Endopterygota; Hymenoptera; Apocrita; Aculeata; Apoidea; Anthophila; Megachilidae; Megachilinae; Osmia
BSNTN2151-24	2930578	YP_010852297.1	527	order:Littorinimorpha	Eukaryota; Metazoa; Spiralia; Lophotrochozoa; Mollusca; Gastropoda; Caenogastropoda; Littorinimorpha; Calyptraeoidea; Calyptraeidae; Desmaulus
BSNHM4286-25	988013	XOI42562.1	511	subfamily:Hadeninae	Eukaryota; Metazoa; Ecdysozoa; Arthropoda; Hexapoda; Insecta; Pterygota; Neoptera; Endopterygota; Lepidoptera; Glossata; Ditrysia; Noctuoidea; Noctuidae; Hadeninae; Mythimna
BGEPL516-24	446238	ALO64524.1	515	genus:Andrena	Eukaryota; Metazoa; Ecdysozoa; Arthropoda; Hexapoda; Insecta; Pterygota; Neoptera; Endopterygota; Hymenoptera; Apocrita; Aculeata; Apoidea; Anthophila; Andrenidae; Andreninae; Andrena; Micrandrena
BSNTN2948-24	98853	YP_004581394.1	508	class:Stenolaemata	Eukaryota; Metazoa; Spiralia; Lophotrochozoa; Bryozoa; Stenolaemata; Tubuliporida; Tubuliporidae; Tubulipora
BGEPL410-24	2249559	XOI42562.1	511	subfamily:Hadeninae	Eukaryota; Metazoa; Ecdysozoa; Arthropoda; Hexapoda; Insecta; Pterygota; Neoptera; Endopterygota; Lepidoptera; Glossata; Ditrysia; Noctuoidea; Noctuidae; Hadeninae; Mythimna
BSNHM2282-25	2561109	QUQ05862.1	510	genus:Coleophora	Eukaryota; Metazoa; Ecdysozoa; Arthropoda; Hexapoda; Insecta; Pterygota; Neoptera; Endopterygota; Lepidoptera; Glossata; Ditrysia; Gelechioidea; Coleophoridae; Coleophora
BSNTN2918-24	2649106	AZH08539.1	512	family:Pardaliscidae	Eukaryota; Metazoa; Ecdysozoa; Arthropoda; Crustacea; Multicrustacea; Malacostraca; Eumalacostraca; Peracarida; Amphipoda; Amphilochidea; Lysianassida; Synopiidira; Dexaminoidea; Pardaliscidae; Halice
BGEPL508-24	1126399	ALO64381.1	512	genus:Sphecodes	Eukaryota; Metazoa; Ecdysozoa; Arthropoda; Hexapoda; Insecta; Pterygota; Neoptera; Endopterygota; Hymenoptera; Apocrita; Aculeata; Apoidea; Anthophila; Halictidae; Halictinae; Sphecodini; Sphecodes
BGEPL490-24	1542552	ALO64811.1	518	family:Halictidae	Eukaryota; Metazoa; Ecdysozoa; Arthropoda; Hexapoda; Insecta; Pterygota; Neoptera; Endopterygota; Hymenoptera; Apocrita; Aculeata; Apoidea; Anthophila; Halictidae; Halictinae; Halictini; Lasioglossum; Evylaeus
BGEPL474-24	1869988	QNV11639.1	512	subfamily:Pterophorinae	Eukaryota; Metazoa; Ecdysozoa; Arthropoda; Hexapoda; Insecta; Pterygota; Neoptera; Endopterygota; Lepidoptera; Glossata; Ditrysia; Pterophoroidea; Pterophoridae; Pterophorinae; Platyptilia
BSNTN2892-24	2546685	QXX99485.1	512	order:Cumacea	Eukaryota; Metazoa; Ecdysozoa; Arthropoda; Crustacea; Multicrustacea; Malacostraca; Eumalacostraca; Peracarida; Cumacea; Diastylidae; Dimorphostylis
BSNHM4324-25	987864	WHL46449.1	510	genus:Acronicta	Eukaryota; Metazoa; Ecdysozoa; Arthropoda; Hexapoda; Insecta; Pterygota; Neoptera; Endopterygota; Lepidoptera; Glossata; Ditrysia; Noctuoidea; Noctuidae; Acronictinae; Acronicta
BSNHM2353-25	2561109	QUQ05862.1	510	genus:Coleophora	Eukaryota; Metazoa; Ecdysozoa; Arthropoda; Hexapoda; Insecta; Pterygota; Neoptera; Endopterygota; Lepidoptera; Glossata; Ditrysia; Gelechioidea; Coleophoridae; Coleophora
BSNTN2101-24	2732485	YP_009773377.1	514	order:Lepidopleurida	Eukaryota; Metazoa; Spiralia; Lophotrochozoa; Mollusca; Polyplacophora; Neoloricata; Lepidopleurida; Lepidopleuridae; Leptochiton
BSNTN2124-24	335796	YP_009353843.1	520	genus:Lyonsia	Eukaryota; Metazoa; Spiralia; Lophotrochozoa; Mollusca; Bivalvia; Autobranchia; Heteroconchia; Euheterodonta; Anomalodesmata; Pandoroidea; Lyonsiidae; Lyonsia
BSNHM1048-24	159829	UPX88474.1	513	family:Noteridae	Eukaryota; Metazoa; Ecdysozoa; Arthropoda; Hexapoda; Insecta; Pterygota; Neoptera; Endopterygota; Coleoptera; Adephaga; Dytiscoidea; Noteridae; Noterus
BSNTN1213-23	3268447	IAA00197.1	518	genus:Ophelina	Eukaryota; Metazoa; Spiralia; Lophotrochozoa; Annelida; Polychaeta; Sedentaria; Scolecida; Opheliidae; Ophelina
BSNHM2196-25	1101090	AAB05556.1	511	subfamily:Yponomeutinae	Eukaryota; Metazoa; Ecdysozoa; Arthropoda; Hexapoda; Insecta; Pterygota; Neoptera; Endopterygota; Lepidoptera; Glossata; Ditrysia; Yponomeutoidea; Yponomeutidae; Yponomeutinae; Yponomeuta
BSNHM3681-25	2571454	ALO77374.1	514	subfamily:Malachiinae	Eukaryota; Metazoa; Ecdysozoa; Arthropoda; Hexapoda; Insecta; Pterygota; Neoptera; Endopterygota; Coleoptera; Polyphaga; Cucujiformia; Melyridae; Malachiinae; Clanoptilus
BGEPL475-24	3055829	YP_009919066.1	511	subgenus:Lunatipula	Eukaryota; Metazoa; Ecdysozoa; Arthropoda; Hexapoda; Insecta; Pterygota; Neoptera; Endopterygota; Diptera; Nematocera; Tipuloidea; Tipulidae; Tipula
BGEPL443-24	287355	XOX21193.1	519	family:Zygaenidae	Eukaryota; Metazoa; Ecdysozoa; Arthropoda; Hexapoda; Insecta; Pterygota; Neoptera; Endopterygota; Lepidoptera; Glossata; Ditrysia; Zygaenoidea; Zygaenidae; Chalcosiinae; Chalcosia
BSNHM2296-25	1150039	QUQ05862.1	510	genus:Coleophora	Eukaryota; Metazoa; Ecdysozoa; Arthropoda; Hexapoda; Insecta; Pterygota; Neoptera; Endopterygota; Lepidoptera; Glossata; Ditrysia; Gelechioidea; Coleophoridae; Coleophora
BSNTN3315-24	2576343	AWI62651.1	520	infraorder:Amphilochida	Eukaryota; Metazoa; Ecdysozoa; Arthropoda; Crustacea; Multicrustacea; Malacostraca; Eumalacostraca; Peracarida; Amphipoda; Amphilochidea; Amphilochida; Amphilochidira; Iphimedioidea; Epimeriidae; Epimeria
BSNHM3654-25	2571451	ALO77374.1	514	subfamily:Malachiinae	Eukaryota; Metazoa; Ecdysozoa; Arthropoda; Hexapoda; Insecta; Pterygota; Neoptera; Endopterygota; Coleoptera; Polyphaga; Cucujiformia; Melyridae; Malachiinae; Clanoptilus
BGEPL400-24	3112327	BBI36972.1	511	genus:Cucullia	Eukaryota; Metazoa; Ecdysozoa; Arthropoda; Hexapoda; Insecta; Pterygota; Neoptera; Endopterygota; Lepidoptera; Glossata; Ditrysia; Noctuoidea; Noctuidae; Cuculliinae; Cucullia
BSNHM2192-25	1660652	AAB05556.1	511	subfamily:Yponomeutinae	Eukaryota; Metazoa; Ecdysozoa; Arthropoda; Hexapoda; Insecta; Pterygota; Neoptera; Endopterygota; Lepidoptera; Glossata; Ditrysia; Yponomeutoidea; Yponomeutidae; Yponomeutinae; Yponomeuta
BSNTN3020-24	560975	YP_004581394.1	508	genus:Tubulipora	Eukaryota; Metazoa; Spiralia; Lophotrochozoa; Bryozoa; Stenolaemata; Tubuliporida; Tubuliporidae; Tubulipora
BSNTN2955-24	646406	YP_004581394.1	508	class:Stenolaemata	Eukaryota; Metazoa; Spiralia; Lophotrochozoa; Bryozoa; Stenolaemata; Tubuliporida; Tubuliporidae; Tubulipora
BGEPL553-24	544954	ALO64714.1	516	species:Nomada goodeniana	Eukaryota; Metazoa; Ecdysozoa; Arthropoda; Hexapoda; Insecta; Pterygota; Neoptera; Endopterygota; Hymenoptera; Apocrita; Aculeata; Apoidea; Anthophila; Apidae; Nomadini; Nomada
BSNTN1209-23	3137898	YP_010700920.1	520	family:Spionidae	Eukaryota; Metazoa; Spiralia; Lophotrochozoa; Annelida; Polychaeta; Sedentaria; Canalipalpata; Spionida; Spionidae; Rhynchospio
BSNTN2867-24	2628920	ADA69792.1	510	superfamily:Janiroidea	Eukaryota; Metazoa; Ecdysozoa; Arthropoda; Crustacea; Multicrustacea; Malacostraca; Eumalacostraca; Peracarida; Isopoda; Asellota; Janiroidea; Janiridae; Janira
BSNHM1059-24	1526931	ALO76863.1	515	family:Oedemeridae	Eukaryota; Metazoa; Ecdysozoa; Arthropoda; Hexapoda; Insecta; Pterygota; Neoptera; Endopterygota; Coleoptera; Polyphaga; Cucujiformia; Oedemeridae; Ischnomera
BSNHM2263-25	1150077	QUQ05862.1	510	genus:Coleophora	Eukaryota; Metazoa; Ecdysozoa; Arthropoda; Hexapoda; Insecta; Pterygota; Neoptera; Endopterygota; Lepidoptera; Glossata; Ditrysia; Gelechioidea; Coleophoridae; Coleophora
BGEPL514-24	446238	ALO64524.1	515	genus:Andrena	Eukaryota; Metazoa; Ecdysozoa; Arthropoda; Hexapoda; Insecta; Pterygota; Neoptera; Endopterygota; Hymenoptera; Apocrita; Aculeata; Apoidea; Anthophila; Andrenidae; Andreninae; Andrena; Micrandrena
BSNHM2168-25	1660588	YP_010985626.1	510	genus:Argyresthia	Eukaryota; Metazoa; Ecdysozoa; Arthropoda; Hexapoda; Insecta; Pterygota; Neoptera; Endopterygota; Lepidoptera; Glossata; Ditrysia; Yponomeutoidea; Argyresthiidae; Argyresthia
BSNHM2150-25	1678911	YP_010026604.1	510	genus:Phyllocnistis	Eukaryota; Metazoa; Ecdysozoa; Arthropoda; Hexapoda; Insecta; Pterygota; Neoptera; Endopterygota; Lepidoptera; Glossata; Ditrysia; Tineoidea; Gracillariidae; Phyllocnistis
BSNHM2253-25	3112322	QUQ05862.1	510	genus:Coleophora	Eukaryota; Metazoa; Ecdysozoa; Arthropoda; Hexapoda; Insecta; Pterygota; Neoptera; Endopterygota; Lepidoptera; Glossata; Ditrysia; Gelechioidea; Coleophoridae; Coleophora
BGEPL526-24	446238	ALO64524.1	515	genus:Andrena	Eukaryota; Metazoa; Ecdysozoa; Arthropoda; Hexapoda; Insecta; Pterygota; Neoptera; Endopterygota; Hymenoptera; Apocrita; Aculeata; Apoidea; Anthophila; Andrenidae; Andreninae; Andrena; Micrandrena
BGEPL506-24	1126399	ALO64381.1	512	genus:Sphecodes	Eukaryota; Metazoa; Ecdysozoa; Arthropoda; Hexapoda; Insecta; Pterygota; Neoptera; Endopterygota; Hymenoptera; Apocrita; Aculeata; Apoidea; Anthophila; Halictidae; Halictinae; Sphecodini; Sphecodes
BSNTN1162-23	862914	YP_010924975.1	513	genus:Harmothoe	Eukaryota; Metazoa; Spiralia; Lophotrochozoa; Annelida; Polychaeta; Errantia; Phyllodocida; Polynoidae; Harmothoe
BSNHM3618-25	3230725	ARH54235.1	515	genus:Cteniopus	Eukaryota; Metazoa; Ecdysozoa; Arthropoda; Hexapoda; Insecta; Pterygota; Neoptera; Endopterygota; Coleoptera; Polyphaga; Cucujiformia; Tenebrionidae; Alleculinae; Cteniopus
BGEPL483-24	3073206	ABB96385.1	533	subfamily:Chrysidinae	Eukaryota; Metazoa; Ecdysozoa; Arthropoda; Hexapoda; Insecta; Pterygota; Neoptera; Endopterygota; Hymenoptera; Apocrita; Aculeata; Chrysidoidea; Chrysididae; Chrysidinae; Chrysidini; Primeuchroeus
BSNTN2185-24	96879	RXG59850.1	560	order:Isopoda	Eukaryota; Metazoa; Ecdysozoa; Arthropoda; Crustacea; Multicrustacea; Malacostraca; Eumalacostraca; Peracarida; Isopoda; Oniscidea; Crinocheta; Armadillidiidae; Armadillidium
BSNTN3015-24	560971	YP_004581394.1	508	class:Stenolaemata	Eukaryota; Metazoa; Spiralia; Lophotrochozoa; Bryozoa; Stenolaemata; Tubuliporida; Tubuliporidae; Tubulipora
BSNTN2947-24	646397	YP_004581394.1	508	class:Stenolaemata	Eukaryota; Metazoa; Spiralia; Lophotrochozoa; Bryozoa; Stenolaemata; Tubuliporida; Tubuliporidae; Tubulipora
BSNHM2209-25	1594358	YP_011002919.1	512	superfamily:Yponomeutoidea	Eukaryota; Metazoa; Ecdysozoa; Arthropoda; Hexapoda; Insecta; Pterygota; Neoptera; Endopterygota; Lepidoptera; Glossata; Ditrysia; Yponomeutoidea; Lyonetiidae; Leucoptera
BGEPL463-24	1888623	YP_010534988.1	510	tribe:Eucosmini	Eukaryota; Metazoa; Ecdysozoa; Arthropoda; Hexapoda; Insecta; Pterygota; Neoptera; Endopterygota; Lepidoptera; Glossata; Ditrysia; Tortricoidea; Tortricidae; Olethreutinae; Eucosmini; Epinotia
BSNHM2158-25	748209	ADE60042.1	512	species:Pyropteron affine	Eukaryota; Metazoa; Ecdysozoa; Arthropoda; Hexapoda; Insecta; Pterygota; Neoptera; Endopterygota; Lepidoptera; Glossata; Ditrysia; Sesioidea; Sesiidae; Sesiinae; Synanthedonini; Pyropteron
BSNHM4277-25	1858092	XOI42562.1	511	subfamily:Hadeninae	Eukaryota; Metazoa; Ecdysozoa; Arthropoda; Hexapoda; Insecta; Pterygota; Neoptera; Endopterygota; Lepidoptera; Glossata; Ditrysia; Noctuoidea; Noctuidae; Hadeninae; Mythimna
BSNHM1737-25	3119758	YP_010481012.1	511	subfamily:Pyralinae	Eukaryota; Metazoa; Ecdysozoa; Arthropoda; Hexapoda; Insecta; Pterygota; Neoptera; Endopterygota; Lepidoptera; Glossata; Ditrysia; Pyraloidea; Pyralidae; Pyralinae; Perula
BSNHM2302-25	1869634	QUQ05862.1	510	genus:Coleophora	Eukaryota; Metazoa; Ecdysozoa; Arthropoda; Hexapoda; Insecta; Pterygota; Neoptera; Endopterygota; Lepidoptera; Glossata; Ditrysia; Gelechioidea; Coleophoridae; Coleophora
BGEPL518-24	446238	ALO64524.1	515	genus:Andrena	Eukaryota; Metazoa; Ecdysozoa; Arthropoda; Hexapoda; Insecta; Pterygota; Neoptera; Endopterygota; Hymenoptera; Apocrita; Aculeata; Apoidea; Anthophila; Andrenidae; Andreninae; Andrena; Micrandrena
BSNTN3241-24	1904444	YP_010636363.1	513	superfamily:Lysianassoidea	Eukaryota; Metazoa; Ecdysozoa; Arthropoda; Crustacea; Multicrustacea; Malacostraca; Eumalacostraca; Peracarida; Amphipoda; Amphilochidea; Lysianassida; Lysianassidira; Lysianassoidea; Cyphocarididae
BSNTN2904-24	1732131	AWI62651.1	520	parvorder:Amphilochidira	Eukaryota; Metazoa; Ecdysozoa; Arthropoda; Crustacea; Multicrustacea; Malacostraca; Eumalacostraca; Peracarida; Amphipoda; Amphilochidea; Amphilochida; Amphilochidira; Iphimedioidea; Epimeriidae; Epimeria
BSNTN2857-24	263202	ADA69792.1	510	superfamily:Janiroidea	Eukaryota; Metazoa; Ecdysozoa; Arthropoda; Crustacea; Multicrustacea; Malacostraca; Eumalacostraca; Peracarida; Isopoda; Asellota; Janiroidea; Janiridae; Janira
BSNHM4300-25	987466	BBI36972.1	511	subfamily:Cuculliinae	Eukaryota; Metazoa; Ecdysozoa; Arthropoda; Hexapoda; Insecta; Pterygota; Neoptera; Endopterygota; Lepidoptera; Glossata; Ditrysia; Noctuoidea; Noctuidae; Cuculliinae; Cucullia
BSNHM3687-25	2571451	ALO77374.1	514	subfamily:Malachiinae	Eukaryota; Metazoa; Ecdysozoa; Arthropoda; Hexapoda; Insecta; Pterygota; Neoptera; Endopterygota; Coleoptera; Polyphaga; Cucujiformia; Melyridae; Malachiinae; Clanoptilus
BSNHM2301-25	1108511	QUQ05862.1	510	genus:Coleophora	Eukaryota; Metazoa; Ecdysozoa; Arthropoda; Hexapoda; Insecta; Pterygota; Neoptera; Endopterygota; Lepidoptera; Glossata; Ditrysia; Gelechioidea; Coleophoridae; Coleophora
BSNTN3254-24	2094514	AWI62651.1	520	infraorder:Amphilochida	Eukaryota; Metazoa; Ecdysozoa; Arthropoda; Crustacea; Multicrustacea; Malacostraca; Eumalacostraca; Peracarida; Amphipoda; Amphilochidea; Amphilochida; Amphilochidira; Iphimedioidea; Epimeriidae; Epimeria
BSNHM1045-24	2975251	ALO77010.1	514	family:Mordellidae	Eukaryota; Metazoa; Ecdysozoa; Arthropoda; Hexapoda; Insecta; Pterygota; Neoptera; Endopterygota; Coleoptera; Polyphaga; Cucujiformia; Mordellidae
BGEPL545-24	1918086	ATR80952.1	512	tribe:Goniini	Eukaryota; Metazoa; Ecdysozoa; Arthropoda; Hexapoda; Insecta; Pterygota; Neoptera; Endopterygota; Diptera; Brachycera; Muscomorpha; Oestroidea; Tachinidae; Exoristinae; Goniini; Blepharipa
BSNHM3620-25	3230725	ARH54235.1	515	genus:Cteniopus	Eukaryota; Metazoa; Ecdysozoa; Arthropoda; Hexapoda; Insecta; Pterygota; Neoptera; Endopterygota; Coleoptera; Polyphaga; Cucujiformia; Tenebrionidae; Alleculinae; Cteniopus
BSNTN3299-24	2649106	AZH08539.1	512	family:Pardaliscidae	Eukaryota; Metazoa; Ecdysozoa; Arthropoda; Crustacea; Multicrustacea; Malacostraca; Eumalacostraca; Peracarida; Amphipoda; Amphilochidea; Lysianassida; Synopiidira; Dexaminoidea; Pardaliscidae; Halice
BSNHM2092-25	199040	YP_010303528.1	510	genus:Phyllonorycter	Eukaryota; Metazoa; Ecdysozoa; Arthropoda; Hexapoda; Insecta; Pterygota; Neoptera; Endopterygota; Lepidoptera; Glossata; Ditrysia; Tineoidea; Gracillariidae; Phyllonorycter
BSNTN2935-24	317540	YP_010636363.1	513	parvorder:Lysianassidira	Eukaryota; Metazoa; Ecdysozoa; Arthropoda; Crustacea; Multicrustacea; Malacostraca; Eumalacostraca; Peracarida; Amphipoda; Amphilochidea; Lysianassida; Lysianassidira; Lysianassoidea; Cyphocarididae
BSNHM2343-25	1197228	QUQ05862.1	510	genus:Coleophora	Eukaryota; Metazoa; Ecdysozoa; Arthropoda; Hexapoda; Insecta; Pterygota; Neoptera; Endopterygota; Lepidoptera; Glossata; Ditrysia; Gelechioidea; Coleophoridae; Coleophora
BSNHM2195-25	1101090	AAB05556.1	511	subfamily:Yponomeutinae	Eukaryota; Metazoa; Ecdysozoa; Arthropoda; Hexapoda; Insecta; Pterygota; Neoptera; Endopterygota; Lepidoptera; Glossata; Ditrysia; Yponomeutoidea; Yponomeutidae; Yponomeutinae; Yponomeuta
BSNTN2992-24	134925	YP_004581394.1	508	class:Stenolaemata	Eukaryota; Metazoa; Spiralia; Lophotrochozoa; Bryozoa; Stenolaemata; Tubuliporida; Tubuliporidae; Tubulipora
BSNTN2869-24	96879	RXG59850.1	560	order:Isopoda	Eukaryota; Metazoa; Ecdysozoa; Arthropoda; Crustacea; Multicrustacea; Malacostraca; Eumalacostraca; Peracarida; Isopoda; Oniscidea; Crinocheta; Armadillidiidae; Armadillidium
BSNHM1754-25	3119773	YP_010177771.1	510	subfamily:Oecophorinae	Eukaryota; Metazoa; Ecdysozoa; Arthropoda; Hexapoda; Insecta; Pterygota; Neoptera; Endopterygota; Lepidoptera; Glossata; Ditrysia; Gelechioidea; Oecophoridae; Oecophorinae; Ripeacma
BSNHM1790-25	299348	YP_009183559.1	514	family:Pyralidae	Eukaryota; Metazoa; Ecdysozoa; Arthropoda; Hexapoda; Insecta; Pterygota; Neoptera; Endopterygota; Lepidoptera; Glossata; Ditrysia; Pyraloidea; Pyralidae; Galleriinae; Galleria
BSNTN1175-23	167831	BDC91878.1	513	genus:Notomastus	Eukaryota; Metazoa; Spiralia; Lophotrochozoa; Annelida; Polychaeta; Sedentaria; Scolecida; Capitellidae; Notomastus
BSNHM2229-25	57686	YP_010403060.1	510	species:Acrolepiopsis assectella	Eukaryota; Metazoa; Ecdysozoa; Arthropoda; Hexapoda; Insecta; Pterygota; Neoptera; Endopterygota; Lepidoptera; Glossata; Ditrysia; Yponomeutoidea; Plutellidae; Acrolepiopsis
BGEPL445-24	287355	XOX21193.1	519	family:Zygaenidae	Eukaryota; Metazoa; Ecdysozoa; Arthropoda; Hexapoda; Insecta; Pterygota; Neoptera; Endopterygota; Lepidoptera; Glossata; Ditrysia; Zygaenoidea; Zygaenidae; Chalcosiinae; Chalcosia
BSNTN3233-24	2770983	UIN24705.1	512	genus:Eusirus	Eukaryota; Metazoa; Ecdysozoa; Arthropoda; Crustacea; Multicrustacea; Malacostraca; Eumalacostraca; Peracarida; Amphipoda; Amphilochidea; Amphilochida; Eusiridira; Eusiroidea; Eusiridae; Eusirus
BSNTN3321-24	317525	AWI62651.1	520	parvorder:Amphilochidira	Eukaryota; Metazoa; Ecdysozoa; Arthropoda; Crustacea; Multicrustacea; Malacostraca; Eumalacostraca; Peracarida; Amphipoda; Amphilochidea; Amphilochida; Amphilochidira; Iphimedioidea; Epimeriidae; Epimeria
BSNHM2227-25	57686	YP_010403060.1	510	species:Acrolepiopsis assectella	Eukaryota; Metazoa; Ecdysozoa; Arthropoda; Hexapoda; Insecta; Pterygota; Neoptera; Endopterygota; Lepidoptera; Glossata; Ditrysia; Yponomeutoidea; Plutellidae; Acrolepiopsis
BSNHM2112-25	199088	YP_010303528.1	510	genus:Phyllonorycter	Eukaryota; Metazoa; Ecdysozoa; Arthropoda; Hexapoda; Insecta; Pterygota; Neoptera; Endopterygota; Lepidoptera; Glossata; Ditrysia; Tineoidea; Gracillariidae; Phyllonorycter
BSNHM1712-25	347701	YP_009241700.1	510	subfamily:Anacampsinae	Eukaryota; Metazoa; Ecdysozoa; Arthropoda; Hexapoda; Insecta; Pterygota; Neoptera; Endopterygota; Lepidoptera; Glossata; Ditrysia; Gelechioidea; Gelechiidae; Anacampsinae; Mesophleps
BSNHM4275-25	95214	YP_010713960.1	511	subfamily:Acontiinae	Eukaryota; Metazoa; Ecdysozoa; Arthropoda; Hexapoda; Insecta; Pterygota; Neoptera; Endopterygota; Lepidoptera; Glossata; Ditrysia; Noctuoidea; Noctuidae; Acontiinae; Pseudeustrotia
BSNHM2319-25	2561131	QUQ05862.1	510	genus:Coleophora	Eukaryota; Metazoa; Ecdysozoa; Arthropoda; Hexapoda; Insecta; Pterygota; Neoptera; Endopterygota; Lepidoptera; Glossata; Ditrysia; Gelechioidea; Coleophoridae; Coleophora
BGEPL524-24	446238	ALO64524.1	515	genus:Andrena	Eukaryota; Metazoa; Ecdysozoa; Arthropoda; Hexapoda; Insecta; Pterygota; Neoptera; Endopterygota; Hymenoptera; Apocrita; Aculeata; Apoidea; Anthophila; Andrenidae; Andreninae; Andrena; Micrandrena
BSNHM2133-25	199072	YP_010303528.1	510	genus:Phyllonorycter	Eukaryota; Metazoa; Ecdysozoa; Arthropoda; Hexapoda; Insecta; Pterygota; Neoptera; Endopterygota; Lepidoptera; Glossata; Ditrysia; Tineoidea; Gracillariidae; Phyllonorycter
BSNHM2096-25	199058	YP_010303528.1	510	genus:Phyllonorycter	Eukaryota; Metazoa; Ecdysozoa; Arthropoda; Hexapoda; Insecta; Pterygota; Neoptera; Endopterygota; Lepidoptera; Glossata; Ditrysia; Tineoidea; Gracillariidae; Phyllonorycter
BSNHM4327-25	1660595	YP_010478004.1	515	family:Noctuidae	Eukaryota; Metazoa; Ecdysozoa; Arthropoda; Hexapoda; Insecta; Pterygota; Neoptera; Endopterygota; Lepidoptera; Glossata; Ditrysia; Noctuoidea; Noctuidae; Plusiinae; Chrysodeixis
BSNTN3265-24	2684205	UIN24705.1	512	parvorder:Eusiridira	Eukaryota; Metazoa; Ecdysozoa; Arthropoda; Crustacea; Multicrustacea; Malacostraca; Eumalacostraca; Peracarida; Amphipoda; Amphilochidea; Amphilochida; Eusiridira; Eusiroidea; Eusiridae; Eusirus
BSNTN1157-23	352250	XDF18981.1	556	family:Chaetopteridae	Eukaryota; Metazoa; Spiralia; Lophotrochozoa; Annelida; Polychaeta; Sedentaria; Chaetopteridae; Chaetopterus
BSNTN1168-23	51259	YP_010127462.1	511	genus:Sabella	Eukaryota; Metazoa; Spiralia; Lophotrochozoa; Annelida; Polychaeta; Sedentaria; Canalipalpata; Sabellida; Sabellidae; Sabella
BSNHM1101-24	2696797	ALO76863.1	515	family:Oedemeridae	Eukaryota; Metazoa; Ecdysozoa; Arthropoda; Hexapoda; Insecta; Pterygota; Neoptera; Endopterygota; Coleoptera; Polyphaga; Cucujiformia; Oedemeridae; Ischnomera
BSNTN3014-24	3078563	YP_004581394.1	508	family:Tubuliporidae	Eukaryota; Metazoa; Spiralia; Lophotrochozoa; Bryozoa; Stenolaemata; Tubuliporida; Tubuliporidae; Tubulipora
BSNHM2273-25	1150071	QUQ05862.1	510	genus:Coleophora	Eukaryota; Metazoa; Ecdysozoa; Arthropoda; Hexapoda; Insecta; Pterygota; Neoptera; Endopterygota; Lepidoptera; Glossata; Ditrysia; Gelechioidea; Coleophoridae; Coleophora
BSNHM2232-25	1594327	AII02271.1	510	family:Epermeniidae	Eukaryota; Metazoa; Ecdysozoa; Arthropoda; Hexapoda; Insecta; Pterygota; Neoptera; Endopterygota; Lepidoptera; Glossata; Ditrysia; Epermenioidea; Epermeniidae; Epermenia
BSNHM4341-25	1594234	AAT52201.1	514	subfamily:Noctuinae	Eukaryota; Metazoa; Ecdysozoa; Arthropoda; Hexapoda; Insecta; Pterygota; Neoptera; Endopterygota; Lepidoptera; Glossata; Ditrysia; Noctuoidea; Noctuidae; Noctuinae; Noctuini; Noctua
BSNHM3633-25	1586516	ARH54235.1	515	subfamily:Alleculinae	Eukaryota; Metazoa; Ecdysozoa; Arthropoda; Hexapoda; Insecta; Pterygota; Neoptera; Endopterygota; Coleoptera; Polyphaga; Cucujiformia; Tenebrionidae; Alleculinae; Cteniopus
BSNTN2884-24	1732151	YP_010636363.1	513	infraorder:Lysianassida	Eukaryota; Metazoa; Ecdysozoa; Arthropoda; Crustacea; Multicrustacea; Malacostraca; Eumalacostraca; Peracarida; Amphipoda; Amphilochidea; Lysianassida; Lysianassidira; Lysianassoidea; Cyphocarididae
BSNHM3613-25	1586648	ARH54235.1	515	subfamily:Alleculinae	Eukaryota; Metazoa; Ecdysozoa; Arthropoda; Hexapoda; Insecta; Pterygota; Neoptera; Endopterygota; Coleoptera; Polyphaga; Cucujiformia; Tenebrionidae; Alleculinae; Cteniopus
BGEPL440-24	287355	XOX21193.1	519	family:Zygaenidae	Eukaryota; Metazoa; Ecdysozoa; Arthropoda; Hexapoda; Insecta; Pterygota; Neoptera; Endopterygota; Lepidoptera; Glossata; Ditrysia; Zygaenoidea; Zygaenidae; Chalcosiinae; Chalcosia
BSNHM2131-25	199048	YP_010303528.1	510	genus:Phyllonorycter	Eukaryota; Metazoa; Ecdysozoa; Arthropoda; Hexapoda; Insecta; Pterygota; Neoptera; Endopterygota; Lepidoptera; Glossata; Ditrysia; Tineoidea; Gracillariidae; Phyllonorycter
BGEPL529-24	2848954	WJZ53020.1	512	genus:Pollenia	Eukaryota; Metazoa; Ecdysozoa; Arthropoda; Hexapoda; Insecta; Pterygota; Neoptera; Endopterygota; Diptera; Brachycera; Muscomorpha; Oestroidea; Polleniidae; Pollenia
BSNHM1090-24	2696794	ARH53949.1	514	genus:Nacerdes	Eukaryota; Metazoa; Ecdysozoa; Arthropoda; Hexapoda; Insecta; Pterygota; Neoptera; Endopterygota; Coleoptera; Polyphaga; Cucujiformia; Oedemeridae; Nacerdes
BSNTN2135-24	1421135	QBM07773.1	577	genus:Macoma	Eukaryota; Metazoa; Spiralia; Lophotrochozoa; Mollusca; Bivalvia; Autobranchia; Heteroconchia; Euheterodonta; Imparidentia; Neoheterodontei; Cardiida; Tellinoidea; Tellinidae; Macoma
BSNHM2163-25	1870395	BBE15850.1	517	superfamily:Tineoidea	Eukaryota; Metazoa; Ecdysozoa; Arthropoda; Hexapoda; Insecta; Pterygota; Neoptera; Endopterygota; Lepidoptera; Glossata; Ditrysia; Tineoidea; Psychidae; Oiketicinae; Eumeta
BSNHM1115-24	2673487	ALO76863.1	515	family:Oedemeridae	Eukaryota; Metazoa; Ecdysozoa; Arthropoda; Hexapoda; Insecta; Pterygota; Neoptera; Endopterygota; Coleoptera; Polyphaga; Cucujiformia; Oedemeridae; Ischnomera
BSNHM1745-25	2927947	AII02350.1	509	family:Depressariidae	Eukaryota; Metazoa; Ecdysozoa; Arthropoda; Hexapoda; Insecta; Pterygota; Neoptera; Endopterygota; Lepidoptera; Glossata; Ditrysia; Gelechioidea; Depressariidae; Ethmiinae; Ethmia
BSNTN3264-24	1904444	YP_010636363.1	513	superfamily:Lysianassoidea	Eukaryota; Metazoa; Ecdysozoa; Arthropoda; Crustacea; Multicrustacea; Malacostraca; Eumalacostraca; Peracarida; Amphipoda; Amphilochidea; Lysianassida; Lysianassidira; Lysianassoidea; Cyphocarididae
BSNHM1061-24	1526931	ALO76863.1	515	family:Oedemeridae	Eukaryota; Metazoa; Ecdysozoa; Arthropoda; Hexapoda; Insecta; Pterygota; Neoptera; Endopterygota; Coleoptera; Polyphaga; Cucujiformia; Oedemeridae; Ischnomera
BSNHM1100-24	2673487	ALO76863.1	515	family:Oedemeridae	Eukaryota; Metazoa; Ecdysozoa; Arthropoda; Hexapoda; Insecta; Pterygota; Neoptera; Endopterygota; Coleoptera; Polyphaga; Cucujiformia; Oedemeridae; Ischnomera
BGEPL494-24	1542552	ALO64811.1	518	family:Halictidae	Eukaryota; Metazoa; Ecdysozoa; Arthropoda; Hexapoda; Insecta; Pterygota; Neoptera; Endopterygota; Hymenoptera; Apocrita; Aculeata; Apoidea; Anthophila; Halictidae; Halictinae; Halictini; Lasioglossum; Evylaeus
BGEPL408-24	2249559	XOI42562.1	511	subfamily:Hadeninae	Eukaryota; Metazoa; Ecdysozoa; Arthropoda; Hexapoda; Insecta; Pterygota; Neoptera; Endopterygota; Lepidoptera; Glossata; Ditrysia; Noctuoidea; Noctuidae; Hadeninae; Mythimna
BSNHM2194-25	572902	AAB05556.1	511	subfamily:Yponomeutinae	Eukaryota; Metazoa; Ecdysozoa; Arthropoda; Hexapoda; Insecta; Pterygota; Neoptera; Endopterygota; Lepidoptera; Glossata; Ditrysia; Yponomeutoidea; Yponomeutidae; Yponomeutinae; Yponomeuta
BSNTN3278-24	587150	UDE31807.1	513	parvorder:Caprellidira	Eukaryota; Metazoa; Ecdysozoa; Arthropoda; Crustacea; Multicrustacea; Malacostraca; Eumalacostraca; Peracarida; Amphipoda; Senticaudata; Corophiida; Caprellidira; Caprelloidea; Cyamidae; Cyamus
BGEPL388-24	1869402	YP_010329773.1	511	genus:Actebia	Eukaryota; Metazoa; Ecdysozoa; Arthropoda; Hexapoda; Insecta; Pterygota; Neoptera; Endopterygota; Lepidoptera; Glossata; Ditrysia; Noctuoidea; Noctuidae; Noctuinae; Noctuini; Actebia
BSNTN1210-23	3137898	YP_010700920.1	520	family:Spionidae	Eukaryota; Metazoa; Spiralia; Lophotrochozoa; Annelida; Polychaeta; Sedentaria; Canalipalpata; Spionida; Spionidae; Rhynchospio
BGEPL413-24	542987	YP_010305131.1	510	genus:Pyrrhia	Eukaryota; Metazoa; Ecdysozoa; Arthropoda; Hexapoda; Insecta; Pterygota; Neoptera; Endopterygota; Lepidoptera; Glossata; Ditrysia; Noctuoidea; Noctuidae; Heliothinae; Pyrrhia
BSNHM2115-25	199086	YP_010303528.1	510	genus:Phyllonorycter	Eukaryota; Metazoa; Ecdysozoa; Arthropoda; Hexapoda; Insecta; Pterygota; Neoptera; Endopterygota; Lepidoptera; Glossata; Ditrysia; Tineoidea; Gracillariidae; Phyllonorycter
BGEPL415-24	95214	YP_010713960.1	511	subfamily:Acontiinae	Eukaryota; Metazoa; Ecdysozoa; Arthropoda; Hexapoda; Insecta; Pterygota; Neoptera; Endopterygota; Lepidoptera; Glossata; Ditrysia; Noctuoidea; Noctuidae; Acontiinae; Pseudeustrotia
BGEPL566-24	3079840	APZ75600.1	519	subfamily:Pepsinae	Eukaryota; Metazoa; Ecdysozoa; Arthropoda; Hexapoda; Insecta; Pterygota; Neoptera; Endopterygota; Hymenoptera; Apocrita; Aculeata; Pompiloidea; Pompilidae; Pepsinae; Auplopus
BSNTN3022-24	98853	YP_004581394.1	508	class:Stenolaemata	Eukaryota; Metazoa; Spiralia; Lophotrochozoa; Bryozoa; Stenolaemata; Tubuliporida; Tubuliporidae; Tubulipora
BSNTN2129-24	3062184	BAV25162.1	539	family:Thyasiridae	Eukaryota; Metazoa; Spiralia; Lophotrochozoa; Mollusca; Bivalvia; Autobranchia; Heteroconchia; Euheterodonta; Imparidentia; Lucinida; Thyasiroidea; Thyasiridae; Conchocele
BSNTN1201-23	2980508	YP_010700920.1	520	family:Spionidae	Eukaryota; Metazoa; Spiralia; Lophotrochozoa; Annelida; Polychaeta; Sedentaria; Canalipalpata; Spionida; Spionidae; Rhynchospio
BSNHM1715-25	1101162	AII02233.1	510	subfamily:Symmocinae	Eukaryota; Metazoa; Ecdysozoa; Arthropoda; Hexapoda; Insecta; Pterygota; Neoptera; Endopterygota; Lepidoptera; Glossata; Ditrysia; Gelechioidea; Autostichidae; Symmocinae; Oegoconia
BSNHM4292-25	1557747	XOI42562.1	511	genus:Mythimna	Eukaryota; Metazoa; Ecdysozoa; Arthropoda; Hexapoda; Insecta; Pterygota; Neoptera; Endopterygota; Lepidoptera; Glossata; Ditrysia; Noctuoidea; Noctuidae; Hadeninae; Mythimna
BSNTN2133-24	1697961	APU51270.1	530	subfamily:Modiolinae	Eukaryota; Metazoa; Spiralia; Lophotrochozoa; Mollusca; Bivalvia; Autobranchia; Pteriomorphia; Mytilida; Mytiloidea; Mytilidae; Modiolinae; Modiolus
BSNHM1764-25	1448909	AII02233.1	510	genus:Oegoconia	Eukaryota; Metazoa; Ecdysozoa; Arthropoda; Hexapoda; Insecta; Pterygota; Neoptera; Endopterygota; Lepidoptera; Glossata; Ditrysia; Gelechioidea; Autostichidae; Symmocinae; Oegoconia
BSNHM2156-25	233842	ADE60045.1	512	genus:Synanthedon	Eukaryota; Metazoa; Ecdysozoa; Arthropoda; Hexapoda; Insecta; Pterygota; Neoptera; Endopterygota; Lepidoptera; Glossata; Ditrysia; Sesioidea; Sesiidae; Sesiinae; Synanthedonini; Synanthedon
BSNHM2339-25	1448896	QUQ05862.1	510	genus:Coleophora	Eukaryota; Metazoa; Ecdysozoa; Arthropoda; Hexapoda; Insecta; Pterygota; Neoptera; Endopterygota; Lepidoptera; Glossata; Ditrysia; Gelechioidea; Coleophoridae; Coleophora
BSNHM1126-24	2673487	ALO76863.1	515	family:Oedemeridae	Eukaryota; Metazoa; Ecdysozoa; Arthropoda; Hexapoda; Insecta; Pterygota; Neoptera; Endopterygota; Coleoptera; Polyphaga; Cucujiformia; Oedemeridae; Ischnomera
BGEPL565-24	3079840	APZ75600.1	519	subfamily:Pepsinae	Eukaryota; Metazoa; Ecdysozoa; Arthropoda; Hexapoda; Insecta; Pterygota; Neoptera; Endopterygota; Hymenoptera; Apocrita; Aculeata; Pompiloidea; Pompilidae; Pepsinae; Auplopus
BSNTN2889-24	518672	YP_007026805.1	513	superfamily:Hadzioidea	Eukaryota; Metazoa; Ecdysozoa; Arthropoda; Crustacea; Multicrustacea; Malacostraca; Eumalacostraca; Peracarida; Amphipoda; Senticaudata; Hadziida; Hadzioidea; Metacrangonyctidae; Metacrangonyx
BSNHM4335-25	987962	YP_010326935.1	511	subfamily:Xyleninae	Eukaryota; Metazoa; Ecdysozoa; Arthropoda; Hexapoda; Insecta; Pterygota; Neoptera; Endopterygota; Lepidoptera; Glossata; Ditrysia; Noctuoidea; Noctuidae; Xyleninae; Actinotia
BSNHM2124-25	199057	YP_010303528.1	510	genus:Phyllonorycter	Eukaryota; Metazoa; Ecdysozoa; Arthropoda; Hexapoda; Insecta; Pterygota; Neoptera; Endopterygota; Lepidoptera; Glossata; Ditrysia; Tineoidea; Gracillariidae; Phyllonorycter
BSNHM2346-25	2561119	QUQ05862.1	510	genus:Coleophora	Eukaryota; Metazoa; Ecdysozoa; Arthropoda; Hexapoda; Insecta; Pterygota; Neoptera; Endopterygota; Lepidoptera; Glossata; Ditrysia; Gelechioidea; Coleophoridae; Coleophora
BSNTN3298-24	3024076	YP_010636363.1	513	infraorder:Lysianassida	Eukaryota; Metazoa; Ecdysozoa; Arthropoda; Crustacea; Multicrustacea; Malacostraca; Eumalacostraca; Peracarida; Amphipoda; Amphilochidea; Lysianassida; Lysianassidira; Lysianassoidea; Cyphocarididae
BSNHM2188-25	1178174	AAB05556.1	511	genus:Yponomeuta	Eukaryota; Metazoa; Ecdysozoa; Arthropoda; Hexapoda; Insecta; Pterygota; Neoptera; Endopterygota; Lepidoptera; Glossata; Ditrysia; Yponomeutoidea; Yponomeutidae; Yponomeutinae; Yponomeuta
BSNTN2922-24	1859086	BCD89851.1	513	parvorder:Corophiidira	Eukaryota; Metazoa; Ecdysozoa; Arthropoda; Crustacea; Multicrustacea; Malacostraca; Eumalacostraca; Peracarida; Amphipoda; Senticaudata; Corophiida; Corophiidira; Corophioidea; Corophiidae; Grandidierella
BSNHM4331-25	95214	YP_010713960.1	511	subfamily:Acontiinae	Eukaryota; Metazoa; Ecdysozoa; Arthropoda; Hexapoda; Insecta; Pterygota; Neoptera; Endopterygota; Lepidoptera; Glossata; Ditrysia; Noctuoidea; Noctuidae; Acontiinae; Pseudeustrotia
BSNTN3026-24	3078563	YP_004581394.1	508	family:Tubuliporidae	Eukaryota; Metazoa; Spiralia; Lophotrochozoa; Bryozoa; Stenolaemata; Tubuliporida; Tubuliporidae; Tubulipora
BSNTN2132-24	1697961	APU51270.1	530	subfamily:Modiolinae	Eukaryota; Metazoa; Spiralia; Lophotrochozoa; Mollusca; Bivalvia; Autobranchia; Pteriomorphia; Mytilida; Mytiloidea; Mytilidae; Modiolinae; Modiolus
BSNTN1187-23	249369	YP_010316101.1	565	family:Serpulidae	Eukaryota; Metazoa; Spiralia; Lophotrochozoa; Annelida; Polychaeta; Sedentaria; Canalipalpata; Sabellida; Serpulidae; Hydroides
BSNHM1036-24	1588250	ALO77010.1	514	family:Mordellidae	Eukaryota; Metazoa; Ecdysozoa; Arthropoda; Hexapoda; Insecta; Pterygota; Neoptera; Endopterygota; Coleoptera; Polyphaga; Cucujiformia; Mordellidae
BSNHM1105-24	2673487	ALO76863.1	515	family:Oedemeridae	Eukaryota; Metazoa; Ecdysozoa; Arthropoda; Hexapoda; Insecta; Pterygota; Neoptera; Endopterygota; Coleoptera; Polyphaga; Cucujiformia; Oedemeridae; Ischnomera
BSNHM1096-24	3015913	ALO76863.1	515	family:Oedemeridae	Eukaryota; Metazoa; Ecdysozoa; Arthropoda; Hexapoda; Insecta; Pterygota; Neoptera; Endopterygota; Coleoptera; Polyphaga; Cucujiformia; Oedemeridae; Ischnomera
BSNHM4352-25	997549	YP_010326935.1	511	subfamily:Xyleninae	Eukaryota; Metazoa; Ecdysozoa; Arthropoda; Hexapoda; Insecta; Pterygota; Neoptera; Endopterygota; Lepidoptera; Glossata; Ditrysia; Noctuoidea; Noctuidae; Xyleninae; Actinotia
BSNHM4344-25	689062	AAT52201.1	514	subfamily:Noctuinae	Eukaryota; Metazoa; Ecdysozoa; Arthropoda; Hexapoda; Insecta; Pterygota; Neoptera; Endopterygota; Lepidoptera; Glossata; Ditrysia; Noctuoidea; Noctuidae; Noctuinae; Noctuini; Noctua
BSNHM1775-25	2561500	UPU95823.1	511	subfamily:Anomologinae	Eukaryota; Metazoa; Ecdysozoa; Arthropoda; Hexapoda; Insecta; Pterygota; Neoptera; Endopterygota; Lepidoptera; Glossata; Ditrysia; Gelechioidea; Gelechiidae; Anomologinae; Monochroa
BSNHM4281-25	1869976	XOI42562.1	511	subfamily:Hadeninae	Eukaryota; Metazoa; Ecdysozoa; Arthropoda; Hexapoda; Insecta; Pterygota; Neoptera; Endopterygota; Lepidoptera; Glossata; Ditrysia; Noctuoidea; Noctuidae; Hadeninae; Mythimna
BSNHM2153-25	233843	CAI05883.1	512	species:Synanthedon spheciformis	Eukaryota; Metazoa; Ecdysozoa; Arthropoda; Hexapoda; Insecta; Pterygota; Neoptera; Endopterygota; Lepidoptera; Glossata; Ditrysia; Sesioidea; Sesiidae; Sesiinae; Synanthedonini; Synanthedon
BGEPL462-24	2017632	ALN11750.1	512	subfamily:Phycitinae	Eukaryota; Metazoa; Ecdysozoa; Arthropoda; Hexapoda; Insecta; Pterygota; Neoptera; Endopterygota; Lepidoptera; Glossata; Ditrysia; Pyraloidea; Pyralidae; Phycitinae; Plodia
BSNHM2127-25	199043	YP_010303528.1	510	genus:Phyllonorycter	Eukaryota; Metazoa; Ecdysozoa; Arthropoda; Hexapoda; Insecta; Pterygota; Neoptera; Endopterygota; Lepidoptera; Glossata; Ditrysia; Tineoidea; Gracillariidae; Phyllonorycter
BGEPL502-24	1126399	ALO64381.1	512	genus:Sphecodes	Eukaryota; Metazoa; Ecdysozoa; Arthropoda; Hexapoda; Insecta; Pterygota; Neoptera; Endopterygota; Hymenoptera; Apocrita; Aculeata; Apoidea; Anthophila; Halictidae; Halictinae; Sphecodini; Sphecodes
BSNHM3646-25	1586516	ARH54235.1	515	subfamily:Alleculinae	Eukaryota; Metazoa; Ecdysozoa; Arthropoda; Hexapoda; Insecta; Pterygota; Neoptera; Endopterygota; Coleoptera; Polyphaga; Cucujiformia; Tenebrionidae; Alleculinae; Cteniopus
BGEPL470-24	687111	YP_010616512.1	511	family:Tineidae	Eukaryota; Metazoa; Ecdysozoa; Arthropoda; Hexapoda; Insecta; Pterygota; Neoptera; Endopterygota; Lepidoptera; Glossata; Ditrysia; Tineoidea; Tineidae; Scardiinae; Morophaga
BSNHM2307-25	2561109	QUQ05862.1	510	genus:Coleophora	Eukaryota; Metazoa; Ecdysozoa; Arthropoda; Hexapoda; Insecta; Pterygota; Neoptera; Endopterygota; Lepidoptera; Glossata; Ditrysia; Gelechioidea; Coleophoridae; Coleophora
BSNHM3657-25	2571451	ALO77374.1	514	subfamily:Malachiinae	Eukaryota; Metazoa; Ecdysozoa; Arthropoda; Hexapoda; Insecta; Pterygota; Neoptera; Endopterygota; Coleoptera; Polyphaga; Cucujiformia; Melyridae; Malachiinae; Clanoptilus
BSNTN1207-23	997045	YP_010700920.1	520	family:Spionidae	Eukaryota; Metazoa; Spiralia; Lophotrochozoa; Annelida; Polychaeta; Sedentaria; Canalipalpata; Spionida; Spionidae; Rhynchospio
BSNTN1202-23	2980508	YP_010700920.1	520	family:Spionidae	Eukaryota; Metazoa; Spiralia; Lophotrochozoa; Annelida; Polychaeta; Sedentaria; Canalipalpata; Spionida; Spionidae; Rhynchospio
BSNHM2121-25	199032	YP_010303528.1	510	genus:Phyllonorycter	Eukaryota; Metazoa; Ecdysozoa; Arthropoda; Hexapoda; Insecta; Pterygota; Neoptera; Endopterygota; Lepidoptera; Glossata; Ditrysia; Tineoidea; Gracillariidae; Phyllonorycter
BGEPL540-24	1747616	ACE74932.1	518	subfamily:Pompilinae	Eukaryota; Metazoa; Ecdysozoa; Arthropoda; Hexapoda; Insecta; Pterygota; Neoptera; Endopterygota; Hymenoptera; Apocrita; Aculeata; Pompiloidea; Pompilidae; Pompilinae; Psorthaspis
BGEPL476-24	1889498	AZL93153.1	515	genus:Cleptes	Eukaryota; Metazoa; Ecdysozoa; Arthropoda; Hexapoda; Insecta; Pterygota; Neoptera; Endopterygota; Hymenoptera; Apocrita; Aculeata; Chrysidoidea; Chrysididae; Cleptinae; Cleptes
BSNTN2863-24	2901148	ADA69792.1	510	superfamily:Janiroidea	Eukaryota; Metazoa; Ecdysozoa; Arthropoda; Crustacea; Multicrustacea; Malacostraca; Eumalacostraca; Peracarida; Isopoda; Asellota; Janiroidea; Janiridae; Janira
BGEPL422-24	287379	XOX21193.1	519	family:Zygaenidae	Eukaryota; Metazoa; Ecdysozoa; Arthropoda; Hexapoda; Insecta; Pterygota; Neoptera; Endopterygota; Lepidoptera; Glossata; Ditrysia; Zygaenoidea; Zygaenidae; Chalcosiinae; Chalcosia
BSNHM3679-25	2571451	ALO77374.1	514	subfamily:Malachiinae	Eukaryota; Metazoa; Ecdysozoa; Arthropoda; Hexapoda; Insecta; Pterygota; Neoptera; Endopterygota; Coleoptera; Polyphaga; Cucujiformia; Melyridae; Malachiinae; Clanoptilus
BGEPL387-24	1869402	YP_010329773.1	511	genus:Actebia	Eukaryota; Metazoa; Ecdysozoa; Arthropoda; Hexapoda; Insecta; Pterygota; Neoptera; Endopterygota; Lepidoptera; Glossata; Ditrysia; Noctuoidea; Noctuidae; Noctuinae; Noctuini; Actebia
BSNHM1125-24	2673487	ALO76863.1	515	family:Oedemeridae	Eukaryota; Metazoa; Ecdysozoa; Arthropoda; Hexapoda; Insecta; Pterygota; Neoptera; Endopterygota; Coleoptera; Polyphaga; Cucujiformia; Oedemeridae; Ischnomera
BSNHM1723-25	753617	YP_010616512.1	511	family:Tineidae	Eukaryota; Metazoa; Ecdysozoa; Arthropoda; Hexapoda; Insecta; Pterygota; Neoptera; Endopterygota; Lepidoptera; Glossata; Ditrysia; Tineoidea; Tineidae; Scardiinae; Morophaga
BSNHM2217-25	1870286	YP_010403032.1	510	family:Plutellidae	Eukaryota; Metazoa; Ecdysozoa; Arthropoda; Hexapoda; Insecta; Pterygota; Neoptera; Endopterygota; Lepidoptera; Glossata; Ditrysia; Yponomeutoidea; Plutellidae; Plutella
BSNTN1174-23	394739	ASK49798.1	537	family:Ampharetidae	Eukaryota; Metazoa; Spiralia; Lophotrochozoa; Annelida; Polychaeta; Sedentaria; Canalipalpata; Terebellida; Terebelliformia; Ampharetidae; Samytha
BSNHM2140-25	199037	YP_010303528.1	510	genus:Phyllonorycter	Eukaryota; Metazoa; Ecdysozoa; Arthropoda; Hexapoda; Insecta; Pterygota; Neoptera; Endopterygota; Lepidoptera; Glossata; Ditrysia; Tineoidea; Gracillariidae; Phyllonorycter
BSNTN3038-24	3078563	YP_004581394.1	508	family:Tubuliporidae	Eukaryota; Metazoa; Spiralia; Lophotrochozoa; Bryozoa; Stenolaemata; Tubuliporida; Tubuliporidae; Tubulipora
BSNHM4290-25	3119763	XOI42562.1	511	genus:Mythimna	Eukaryota; Metazoa; Ecdysozoa; Arthropoda; Hexapoda; Insecta; Pterygota; Neoptera; Endopterygota; Lepidoptera; Glossata; Ditrysia; Noctuoidea; Noctuidae; Hadeninae; Mythimna
BSNTN2874-24	96879	RXG59850.1	560	order:Isopoda	Eukaryota; Metazoa; Ecdysozoa; Arthropoda; Crustacea; Multicrustacea; Malacostraca; Eumalacostraca; Peracarida; Isopoda; Oniscidea; Crinocheta; Armadillidiidae; Armadillidium
BSNTN2170-24	177497	YP_002727975.1	508	family:Pyramidellidae	Eukaryota; Metazoa; Spiralia; Lophotrochozoa; Mollusca; Gastropoda; Heterobranchia; Euthyneura; Panpulmonata; Pyramidelloidea; Pyramidellidae; Pyramidella
BSNHM4359-25	41187	XOX21187.1	534	order:Lepidoptera	Eukaryota; Metazoa; Ecdysozoa; Arthropoda; Hexapoda; Insecta; Pterygota; Neoptera; Endopterygota; Lepidoptera; Glossata; Ditrysia; Zygaenoidea; Limacodidae; Parasa
BSNHM1789-25	3119795	ALN11750.1	512	subfamily:Phycitinae	Eukaryota; Metazoa; Ecdysozoa; Arthropoda; Hexapoda; Insecta; Pterygota; Neoptera; Endopterygota; Lepidoptera; Glossata; Ditrysia; Pyraloidea; Pyralidae; Phycitinae; Plodia
BSNHM1074-24	1526931	ALO76863.1	515	family:Oedemeridae	Eukaryota; Metazoa; Ecdysozoa; Arthropoda; Hexapoda; Insecta; Pterygota; Neoptera; Endopterygota; Coleoptera; Polyphaga; Cucujiformia; Oedemeridae; Ischnomera
BGEPL489-24	3073206	ABB96385.1	533	subfamily:Chrysidinae	Eukaryota; Metazoa; Ecdysozoa; Arthropoda; Hexapoda; Insecta; Pterygota; Neoptera; Endopterygota; Hymenoptera; Apocrita; Aculeata; Chrysidoidea; Chrysididae; Chrysidinae; Chrysidini; Primeuchroeus
BSNHM1762-25	347701	YP_009241700.1	510	subfamily:Anacampsinae	Eukaryota; Metazoa; Ecdysozoa; Arthropoda; Hexapoda; Insecta; Pterygota; Neoptera; Endopterygota; Lepidoptera; Glossata; Ditrysia; Gelechioidea; Gelechiidae; Anacampsinae; Mesophleps
BSNTN2897-24	2546685	QXX99485.1	512	order:Cumacea	Eukaryota; Metazoa; Ecdysozoa; Arthropoda; Crustacea; Multicrustacea; Malacostraca; Eumalacostraca; Peracarida; Cumacea; Diastylidae; Dimorphostylis
BSNTN2105-24	2688455	YP_010852297.1	527	order:Littorinimorpha	Eukaryota; Metazoa; Spiralia; Lophotrochozoa; Mollusca; Gastropoda; Caenogastropoda; Littorinimorpha; Calyptraeoidea; Calyptraeidae; Desmaulus
BSNHM4338-25	987931	YP_010326935.1	511	subfamily:Xyleninae	Eukaryota; Metazoa; Ecdysozoa; Arthropoda; Hexapoda; Insecta; Pterygota; Neoptera; Endopterygota; Lepidoptera; Glossata; Ditrysia; Noctuoidea; Noctuidae; Xyleninae; Actinotia
BSNHM3686-25	2571455	ALO77374.1	514	subfamily:Malachiinae	Eukaryota; Metazoa; Ecdysozoa; Arthropoda; Hexapoda; Insecta; Pterygota; Neoptera; Endopterygota; Coleoptera; Polyphaga; Cucujiformia; Melyridae; Malachiinae; Clanoptilus
BSNHM2245-25	2561109	QUQ05862.1	510	genus:Coleophora	Eukaryota; Metazoa; Ecdysozoa; Arthropoda; Hexapoda; Insecta; Pterygota; Neoptera; Endopterygota; Lepidoptera; Glossata; Ditrysia; Gelechioidea; Coleophoridae; Coleophora
BSNTN1188-23	279641	QUG10613.1	512	species:Hydroides norvegica	Eukaryota; Metazoa; Spiralia; Lophotrochozoa; Annelida; Polychaeta; Sedentaria; Canalipalpata; Sabellida; Serpulidae; Hydroides
BSNHM3684-25	2571451	ALO77374.1	514	subfamily:Malachiinae	Eukaryota; Metazoa; Ecdysozoa; Arthropoda; Hexapoda; Insecta; Pterygota; Neoptera; Endopterygota; Coleoptera; Polyphaga; Cucujiformia; Melyridae; Malachiinae; Clanoptilus
BGEPL567-24	3079840	APZ75600.1	519	subfamily:Pepsinae	Eukaryota; Metazoa; Ecdysozoa; Arthropoda; Hexapoda; Insecta; Pterygota; Neoptera; Endopterygota; Hymenoptera; Apocrita; Aculeata; Pompiloidea; Pompilidae; Pepsinae; Auplopus
BSNTN3033-24	365325	YP_004581394.1	508	species:Tubulipora flabellaris	Eukaryota; Metazoa; Spiralia; Lophotrochozoa; Bryozoa; Stenolaemata; Tubuliporida; Tubuliporidae; Tubulipora
BSNHM1704-25	41187	XOX21187.1	534	order:Lepidoptera	Eukaryota; Metazoa; Ecdysozoa; Arthropoda; Hexapoda; Insecta; Pterygota; Neoptera; Endopterygota; Lepidoptera; Glossata; Ditrysia; Zygaenoidea; Limacodidae; Parasa
BSNTN2990-24	646406	YP_004581394.1	508	class:Stenolaemata	Eukaryota; Metazoa; Spiralia; Lophotrochozoa; Bryozoa; Stenolaemata; Tubuliporida; Tubuliporidae; Tubulipora
BGEPL569-24	2340068	XKI73235.1	511	family:Stratiomyidae	Eukaryota; Metazoa; Ecdysozoa; Arthropoda; Hexapoda; Insecta; Pterygota; Neoptera; Endopterygota; Diptera; Brachycera; Stratiomyomorpha; Stratiomyidae; Hermetiinae; Hermetia
BSNHM2286-25	2561120	QUQ05862.1	510	genus:Coleophora	Eukaryota; Metazoa; Ecdysozoa; Arthropoda; Hexapoda; Insecta; Pterygota; Neoptera; Endopterygota; Lepidoptera; Glossata; Ditrysia; Gelechioidea; Coleophoridae; Coleophora
BSNTN3032-24	646406	YP_004581394.1	508	class:Stenolaemata	Eukaryota; Metazoa; Spiralia; Lophotrochozoa; Bryozoa; Stenolaemata; Tubuliporida; Tubuliporidae; Tubulipora
BSNHM2105-25	199045	YP_010303528.1	510	genus:Phyllonorycter	Eukaryota; Metazoa; Ecdysozoa; Arthropoda; Hexapoda; Insecta; Pterygota; Neoptera; Endopterygota; Lepidoptera; Glossata; Ditrysia; Tineoidea; Gracillariidae; Phyllonorycter
BSNHM2311-25	1869715	QUQ05862.1	510	genus:Coleophora	Eukaryota; Metazoa; Ecdysozoa; Arthropoda; Hexapoda; Insecta; Pterygota; Neoptera; Endopterygota; Lepidoptera; Glossata; Ditrysia; Gelechioidea; Coleophoridae; Coleophora
BSNTN2119-24	2793146	ABF60115.1	550	genus:Hiatella	Eukaryota; Metazoa; Spiralia; Lophotrochozoa; Mollusca; Bivalvia; Autobranchia; Heteroconchia; Euheterodonta; Imparidentia; Adapedonta; Hiatelloidea; Hiatellidae; Hiatella
BSNHM2082-25	2814459	UTS56475.1	514	family:Gracillariidae	Eukaryota; Metazoa; Ecdysozoa; Arthropoda; Hexapoda; Insecta; Pterygota; Neoptera; Endopterygota; Lepidoptera; Glossata; Ditrysia; Tineoidea; Gracillariidae; Stomphastis
BSNHM2281-25	1150048	QUQ05862.1	510	genus:Coleophora	Eukaryota; Metazoa; Ecdysozoa; Arthropoda; Hexapoda; Insecta; Pterygota; Neoptera; Endopterygota; Lepidoptera; Glossata; Ditrysia; Gelechioidea; Coleophoridae; Coleophora
BSNHM1040-24	3046648	ALO77010.1	514	family:Mordellidae	Eukaryota; Metazoa; Ecdysozoa; Arthropoda; Hexapoda; Insecta; Pterygota; Neoptera; Endopterygota; Coleoptera; Polyphaga; Cucujiformia; Mordellidae
BSNHM1128-24	2673487	ALO76863.1	515	family:Oedemeridae	Eukaryota; Metazoa; Ecdysozoa; Arthropoda; Hexapoda; Insecta; Pterygota; Neoptera; Endopterygota; Coleoptera; Polyphaga; Cucujiformia; Oedemeridae; Ischnomera
BSNHM2320-25	2561131	QUQ05862.1	510	genus:Coleophora	Eukaryota; Metazoa; Ecdysozoa; Arthropoda; Hexapoda; Insecta; Pterygota; Neoptera; Endopterygota; Lepidoptera; Glossata; Ditrysia; Gelechioidea; Coleophoridae; Coleophora
BGEPL401-24	689121	YP_010326935.1	511	subfamily:Xyleninae	Eukaryota; Metazoa; Ecdysozoa; Arthropoda; Hexapoda; Insecta; Pterygota; Neoptera; Endopterygota; Lepidoptera; Glossata; Ditrysia; Noctuoidea; Noctuidae; Xyleninae; Actinotia
BSNHM1773-25	1375239	XOK39011.1	510	subfamily:Tineinae	Eukaryota; Metazoa; Ecdysozoa; Arthropoda; Hexapoda; Insecta; Pterygota; Neoptera; Endopterygota; Lepidoptera; Glossata; Ditrysia; Tineoidea; Tineidae; Tineinae; Ceratophaga
BSNHM4279-25	987950	XOI42562.1	511	subfamily:Hadeninae	Eukaryota; Metazoa; Ecdysozoa; Arthropoda; Hexapoda; Insecta; Pterygota; Neoptera; Endopterygota; Lepidoptera; Glossata; Ditrysia; Noctuoidea; Noctuidae; Hadeninae; Mythimna
BSNHM3605-25	292445	WYN07059.1	512	family:Mycetophagidae	Eukaryota; Metazoa; Ecdysozoa; Arthropoda; Hexapoda; Insecta; Pterygota; Neoptera; Endopterygota; Coleoptera; Polyphaga; Cucujiformia; Mycetophagidae; Litargus
BSNTN3259-24	3024076	YP_010636363.1	513	infraorder:Lysianassida	Eukaryota; Metazoa; Ecdysozoa; Arthropoda; Crustacea; Multicrustacea; Malacostraca; Eumalacostraca; Peracarida; Amphipoda; Amphilochidea; Lysianassida; Lysianassidira; Lysianassoidea; Cyphocarididae
BSNHM2220-25	1870287	YP_010403032.1	510	family:Plutellidae	Eukaryota; Metazoa; Ecdysozoa; Arthropoda; Hexapoda; Insecta; Pterygota; Neoptera; Endopterygota; Lepidoptera; Glossata; Ditrysia; Yponomeutoidea; Plutellidae; Plutella
BSNTN3248-24	2770983	UIN24705.1	512	genus:Eusirus	Eukaryota; Metazoa; Ecdysozoa; Arthropoda; Crustacea; Multicrustacea; Malacostraca; Eumalacostraca; Peracarida; Amphipoda; Amphilochidea; Amphilochida; Eusiridira; Eusiroidea; Eusiridae; Eusirus
BSNHM3602-25	2766446	ALO77374.1	514	family:Melyridae	Eukaryota; Metazoa; Ecdysozoa; Arthropoda; Hexapoda; Insecta; Pterygota; Neoptera; Endopterygota; Coleoptera; Polyphaga; Cucujiformia; Melyridae; Malachiinae; Clanoptilus
BSNTN2939-24	317540	YP_010636363.1	513	parvorder:Lysianassidira	Eukaryota; Metazoa; Ecdysozoa; Arthropoda; Crustacea; Multicrustacea; Malacostraca; Eumalacostraca; Peracarida; Amphipoda; Amphilochidea; Lysianassida; Lysianassidira; Lysianassoidea; Cyphocarididae
BSNHM2148-25	271973	YP_010026604.1	510	genus:Phyllocnistis	Eukaryota; Metazoa; Ecdysozoa; Arthropoda; Hexapoda; Insecta; Pterygota; Neoptera; Endopterygota; Lepidoptera; Glossata; Ditrysia; Tineoidea; Gracillariidae; Phyllocnistis
BSNTN3258-24	2770983	UIN24705.1	512	genus:Eusirus	Eukaryota; Metazoa; Ecdysozoa; Arthropoda; Crustacea; Multicrustacea; Malacostraca; Eumalacostraca; Peracarida; Amphipoda; Amphilochidea; Amphilochida; Eusiridira; Eusiroidea; Eusiridae; Eusirus
BSNHM4319-25	2560929	YP_010326935.1	511	subfamily:Xyleninae	Eukaryota; Metazoa; Ecdysozoa; Arthropoda; Hexapoda; Insecta; Pterygota; Neoptera; Endopterygota; Lepidoptera; Glossata; Ditrysia; Noctuoidea; Noctuidae; Xyleninae; Actinotia
BSNHM3666-25	1710751	WXA55698.1	514	family:Pyrochroidae	Eukaryota; Metazoa; Ecdysozoa; Arthropoda; Hexapoda; Insecta; Pterygota; Neoptera; Endopterygota; Coleoptera; Polyphaga; Cucujiformia; Pyrochroidae; Pyrochroa
BSNHM3631-25	1586516	ARH54235.1	515	subfamily:Alleculinae	Eukaryota; Metazoa; Ecdysozoa; Arthropoda; Hexapoda; Insecta; Pterygota; Neoptera; Endopterygota; Coleoptera; Polyphaga; Cucujiformia; Tenebrionidae; Alleculinae; Cteniopus
BSNTN2148-24	1732108	UDE31807.1	513	parvorder:Caprellidira	Eukaryota; Metazoa; Ecdysozoa; Arthropoda; Crustacea; Multicrustacea; Malacostraca; Eumalacostraca; Peracarida; Amphipoda; Senticaudata; Corophiida; Caprellidira; Caprelloidea; Cyamidae; Cyamus
BGEPL519-24	446238	ALO64524.1	515	genus:Andrena	Eukaryota; Metazoa; Ecdysozoa; Arthropoda; Hexapoda; Insecta; Pterygota; Neoptera; Endopterygota; Hymenoptera; Apocrita; Aculeata; Apoidea; Anthophila; Andrenidae; Andreninae; Andrena; Micrandrena
BSNHM3683-25	2571451	ALO77374.1	514	subfamily:Malachiinae	Eukaryota; Metazoa; Ecdysozoa; Arthropoda; Hexapoda; Insecta; Pterygota; Neoptera; Endopterygota; Coleoptera; Polyphaga; Cucujiformia; Melyridae; Malachiinae; Clanoptilus
BSNHM1065-24	1820919	ALO76863.1	515	family:Oedemeridae	Eukaryota; Metazoa; Ecdysozoa; Arthropoda; Hexapoda; Insecta; Pterygota; Neoptera; Endopterygota; Coleoptera; Polyphaga; Cucujiformia; Oedemeridae; Ischnomera
BSNHM2129-25	199048	YP_010303528.1	510	genus:Phyllonorycter	Eukaryota; Metazoa; Ecdysozoa; Arthropoda; Hexapoda; Insecta; Pterygota; Neoptera; Endopterygota; Lepidoptera; Glossata; Ditrysia; Tineoidea; Gracillariidae; Phyllonorycter
BSNTN2851-24	371446	UDE31807.1	513	parvorder:Caprellidira	Eukaryota; Metazoa; Ecdysozoa; Arthropoda; Crustacea; Multicrustacea; Malacostraca; Eumalacostraca; Peracarida; Amphipoda; Senticaudata; Corophiida; Caprellidira; Caprelloidea; Cyamidae; Cyamus
BGEPL512-24	446238	ALO64524.1	515	genus:Andrena	Eukaryota; Metazoa; Ecdysozoa; Arthropoda; Hexapoda; Insecta; Pterygota; Neoptera; Endopterygota; Hymenoptera; Apocrita; Aculeata; Apoidea; Anthophila; Andrenidae; Andreninae; Andrena; Micrandrena
BSNHM2284-25	1150042	QUQ05862.1	510	genus:Coleophora	Eukaryota; Metazoa; Ecdysozoa; Arthropoda; Hexapoda; Insecta; Pterygota; Neoptera; Endopterygota; Lepidoptera; Glossata; Ditrysia; Gelechioidea; Coleophoridae; Coleophora
BSNHM4291-25	103831	YP_010414776.1	511	species:Mythimna unipuncta	Eukaryota; Metazoa; Ecdysozoa; Arthropoda; Hexapoda; Insecta; Pterygota; Neoptera; Endopterygota; Lepidoptera; Glossata; Ditrysia; Noctuoidea; Noctuidae; Hadeninae; Mythimna
BSNTN2967-24	646132	YP_004581394.1	508	class:Stenolaemata	Eukaryota; Metazoa; Spiralia; Lophotrochozoa; Bryozoa; Stenolaemata; Tubuliporida; Tubuliporidae; Tubulipora
BGEPL429-24	287396	XOX21193.1	519	family:Zygaenidae	Eukaryota; Metazoa; Ecdysozoa; Arthropoda; Hexapoda; Insecta; Pterygota; Neoptera; Endopterygota; Lepidoptera; Glossata; Ditrysia; Zygaenoidea; Zygaenidae; Chalcosiinae; Chalcosia
BGEPL466-24	1085964	XOX21187.1	534	superfamily:Zygaenoidea	Eukaryota; Metazoa; Ecdysozoa; Arthropoda; Hexapoda; Insecta; Pterygota; Neoptera; Endopterygota; Lepidoptera; Glossata; Ditrysia; Zygaenoidea; Limacodidae; Parasa
BSNHM3691-25	433196	ALO77374.1	514	subfamily:Malachiinae	Eukaryota; Metazoa; Ecdysozoa; Arthropoda; Hexapoda; Insecta; Pterygota; Neoptera; Endopterygota; Coleoptera; Polyphaga; Cucujiformia; Melyridae; Malachiinae; Clanoptilus
BSNTN2985-24	3078563	YP_004581394.1	508	family:Tubuliporidae	Eukaryota; Metazoa; Spiralia; Lophotrochozoa; Bryozoa; Stenolaemata; Tubuliporida; Tubuliporidae; Tubulipora
BGEPL404-24	1870626	AAT52201.1	514	subfamily:Noctuinae	Eukaryota; Metazoa; Ecdysozoa; Arthropoda; Hexapoda; Insecta; Pterygota; Neoptera; Endopterygota; Lepidoptera; Glossata; Ditrysia; Noctuoidea; Noctuidae; Noctuinae; Noctuini; Noctua
BSNHM2198-25	1104515	AAB05556.1	511	subfamily:Yponomeutinae	Eukaryota; Metazoa; Ecdysozoa; Arthropoda; Hexapoda; Insecta; Pterygota; Neoptera; Endopterygota; Lepidoptera; Glossata; Ditrysia; Yponomeutoidea; Yponomeutidae; Yponomeutinae; Yponomeuta
BSNHM3622-25	3230725	ARH54235.1	515	genus:Cteniopus	Eukaryota; Metazoa; Ecdysozoa; Arthropoda; Hexapoda; Insecta; Pterygota; Neoptera; Endopterygota; Coleoptera; Polyphaga; Cucujiformia; Tenebrionidae; Alleculinae; Cteniopus
BGEPL446-24	287355	XOX21193.1	519	family:Zygaenidae	Eukaryota; Metazoa; Ecdysozoa; Arthropoda; Hexapoda; Insecta; Pterygota; Neoptera; Endopterygota; Lepidoptera; Glossata; Ditrysia; Zygaenoidea; Zygaenidae; Chalcosiinae; Chalcosia
BGEPL467-24	1765277	YP_009775673.1	511	genus:Dahlica	Eukaryota; Metazoa; Ecdysozoa; Arthropoda; Hexapoda; Insecta; Pterygota; Neoptera; Endopterygota; Lepidoptera; Glossata; Ditrysia; Tineoidea; Psychidae; Naryciinae; Dahlica
BSNTN3279-24	2340828	DAZ91330.1	520	family:Gammaridae	Eukaryota; Metazoa; Ecdysozoa; Arthropoda; Crustacea; Multicrustacea; Malacostraca; Eumalacostraca; Peracarida; Amphipoda; Senticaudata; Gammarida; Gammaridira; Gammaroidea; Gammaridae; Echinogammarus
BSNTN2991-24	3078563	YP_004581394.1	508	family:Tubuliporidae	Eukaryota; Metazoa; Spiralia; Lophotrochozoa; Bryozoa; Stenolaemata; Tubuliporida; Tubuliporidae; Tubulipora
BSNTN3023-24	560971	YP_004581394.1	508	class:Stenolaemata	Eukaryota; Metazoa; Spiralia; Lophotrochozoa; Bryozoa; Stenolaemata; Tubuliporida; Tubuliporidae; Tubulipora
BSNHM1114-24	2673487	ALO76863.1	515	family:Oedemeridae	Eukaryota; Metazoa; Ecdysozoa; Arthropoda; Hexapoda; Insecta; Pterygota; Neoptera; Endopterygota; Coleoptera; Polyphaga; Cucujiformia; Oedemeridae; Ischnomera
BSNHM1738-25	2727568	UPU95823.1	511	subfamily:Anomologinae	Eukaryota; Metazoa; Ecdysozoa; Arthropoda; Hexapoda; Insecta; Pterygota; Neoptera; Endopterygota; Lepidoptera; Glossata; Ditrysia; Gelechioidea; Gelechiidae; Anomologinae; Monochroa
BGEPL453-24	287355	XOX21193.1	519	family:Zygaenidae	Eukaryota; Metazoa; Ecdysozoa; Arthropoda; Hexapoda; Insecta; Pterygota; Neoptera; Endopterygota; Lepidoptera; Glossata; Ditrysia; Zygaenoidea; Zygaenidae; Chalcosiinae; Chalcosia
BSNTN2923-24	317536	YP_010636363.1	513	parvorder:Lysianassidira	Eukaryota; Metazoa; Ecdysozoa; Arthropoda; Crustacea; Multicrustacea; Malacostraca; Eumalacostraca; Peracarida; Amphipoda; Amphilochidea; Lysianassida; Lysianassidira; Lysianassoidea; Cyphocarididae
BSNTN3001-24	626268	YP_004581394.1	508	class:Stenolaemata	Eukaryota; Metazoa; Spiralia; Lophotrochozoa; Bryozoa; Stenolaemata; Tubuliporida; Tubuliporidae; Tubulipora
BSNTN2157-24	182174	YP_010958751.1	551	family:Limidae	Eukaryota; Metazoa; Spiralia; Lophotrochozoa; Mollusca; Bivalvia; Autobranchia; Pteriomorphia; Limoida; Limidae; Lima
BGEPL436-24	287355	XOX21193.1	519	family:Zygaenidae	Eukaryota; Metazoa; Ecdysozoa; Arthropoda; Hexapoda; Insecta; Pterygota; Neoptera; Endopterygota; Lepidoptera; Glossata; Ditrysia; Zygaenoidea; Zygaenidae; Chalcosiinae; Chalcosia
BSNTN1189-23	2034165	YP_010318551.1	517	family:Sabellidae	Eukaryota; Metazoa; Spiralia; Lophotrochozoa; Annelida; Polychaeta; Sedentaria; Canalipalpata; Sabellida; Sabellidae; Pseudopotamilla
BSNTN1221-23	2810298	YP_010271964.1	510	family:Eunicidae	Eukaryota; Metazoa; Spiralia; Lophotrochozoa; Annelida; Polychaeta; Errantia; Eunicida; Eunicidae; Marphysa
BSNHM2342-25	1150089	QUQ05862.1	510	genus:Coleophora	Eukaryota; Metazoa; Ecdysozoa; Arthropoda; Hexapoda; Insecta; Pterygota; Neoptera; Endopterygota; Lepidoptera; Glossata; Ditrysia; Gelechioidea; Coleophoridae; Coleophora
BSNHM4358-25	2561109	QUQ05862.1	510	genus:Coleophora	Eukaryota; Metazoa; Ecdysozoa; Arthropoda; Hexapoda; Insecta; Pterygota; Neoptera; Endopterygota; Lepidoptera; Glossata; Ditrysia; Gelechioidea; Coleophoridae; Coleophora
BSNTN3277-24	1859086	BCD89851.1	513	parvorder:Corophiidira	Eukaryota; Metazoa; Ecdysozoa; Arthropoda; Crustacea; Multicrustacea; Malacostraca; Eumalacostraca; Peracarida; Amphipoda; Senticaudata; Corophiida; Corophiidira; Corophioidea; Corophiidae; Grandidierella
BSNHM2104-25	199045	YP_010303528.1	510	genus:Phyllonorycter	Eukaryota; Metazoa; Ecdysozoa; Arthropoda; Hexapoda; Insecta; Pterygota; Neoptera; Endopterygota; Lepidoptera; Glossata; Ditrysia; Tineoidea; Gracillariidae; Phyllonorycter
BSNTN1183-23	484804	YP_010700920.1	520	family:Spionidae	Eukaryota; Metazoa; Spiralia; Lophotrochozoa; Annelida; Polychaeta; Sedentaria; Canalipalpata; Spionida; Spionidae; Rhynchospio
BGEPL551-24	544954	ALO64714.1	516	species:Nomada goodeniana	Eukaryota; Metazoa; Ecdysozoa; Arthropoda; Hexapoda; Insecta; Pterygota; Neoptera; Endopterygota; Hymenoptera; Apocrita; Aculeata; Apoidea; Anthophila; Apidae; Nomadini; Nomada
BSNHM3642-25	1586516	ARH54235.1	515	subfamily:Alleculinae	Eukaryota; Metazoa; Ecdysozoa; Arthropoda; Hexapoda; Insecta; Pterygota; Neoptera; Endopterygota; Coleoptera; Polyphaga; Cucujiformia; Tenebrionidae; Alleculinae; Cteniopus
BSNTN2958-24	626268	YP_004581394.1	508	class:Stenolaemata	Eukaryota; Metazoa; Spiralia; Lophotrochozoa; Bryozoa; Stenolaemata; Tubuliporida; Tubuliporidae; Tubulipora
BSNHM1118-24	2673487	ALO76863.1	515	family:Oedemeridae	Eukaryota; Metazoa; Ecdysozoa; Arthropoda; Hexapoda; Insecta; Pterygota; Neoptera; Endopterygota; Coleoptera; Polyphaga; Cucujiformia; Oedemeridae; Ischnomera
BSNTN2900-24	2094446	XGY12111.1	512	family:Dulichiidae	Eukaryota; Metazoa; Ecdysozoa; Arthropoda; Crustacea; Multicrustacea; Malacostraca; Eumalacostraca; Peracarida; Amphipoda; Senticaudata; Corophiida; Caprellidira; Caprelloidea; Dulichiidae; Dyopedos
BSNTN2927-24	2861186	AZH08539.1	512	family:Pardaliscidae	Eukaryota; Metazoa; Ecdysozoa; Arthropoda; Crustacea; Multicrustacea; Malacostraca; Eumalacostraca; Peracarida; Amphipoda; Amphilochidea; Lysianassida; Synopiidira; Dexaminoidea; Pardaliscidae; Halice
BSNHM2226-25	1869811	YP_010403032.1	510	family:Plutellidae	Eukaryota; Metazoa; Ecdysozoa; Arthropoda; Hexapoda; Insecta; Pterygota; Neoptera; Endopterygota; Lepidoptera; Glossata; Ditrysia; Yponomeutoidea; Plutellidae; Plutella
BSNHM1750-25	2561971	QBY40007.1	510	family:Scythrididae	Eukaryota; Metazoa; Ecdysozoa; Arthropoda; Hexapoda; Insecta; Pterygota; Neoptera; Endopterygota; Lepidoptera; Glossata; Ditrysia; Gelechioidea; Scythrididae; Scythris
BSNHM1076-24	1526931	ALO76863.1	515	family:Oedemeridae	Eukaryota; Metazoa; Ecdysozoa; Arthropoda; Hexapoda; Insecta; Pterygota; Neoptera; Endopterygota; Coleoptera; Polyphaga; Cucujiformia; Oedemeridae; Ischnomera
BSNTN2873-24	96879	RXG59850.1	560	order:Isopoda	Eukaryota; Metazoa; Ecdysozoa; Arthropoda; Crustacea; Multicrustacea; Malacostraca; Eumalacostraca; Peracarida; Isopoda; Oniscidea; Crinocheta; Armadillidiidae; Armadillidium
BSNHM3667-25	295981	WYN07059.1	512	family:Mycetophagidae	Eukaryota; Metazoa; Ecdysozoa; Arthropoda; Hexapoda; Insecta; Pterygota; Neoptera; Endopterygota; Coleoptera; Polyphaga; Cucujiformia; Mycetophagidae; Litargus
BSNHM3636-25	1586516	ARH54235.1	515	subfamily:Alleculinae	Eukaryota; Metazoa; Ecdysozoa; Arthropoda; Hexapoda; Insecta; Pterygota; Neoptera; Endopterygota; Coleoptera; Polyphaga; Cucujiformia; Tenebrionidae; Alleculinae; Cteniopus
BGEPL536-24	273426	XCB07795.1	513	genus:Cheilosia	Eukaryota; Metazoa; Ecdysozoa; Arthropoda; Hexapoda; Insecta; Pterygota; Neoptera; Endopterygota; Diptera; Brachycera; Muscomorpha; Syrphoidea; Syrphidae; Eristalinae; Rhingiini; Cheilosia
BSNHM2328-25	1150078	QUQ05862.1	510	genus:Coleophora	Eukaryota; Metazoa; Ecdysozoa; Arthropoda; Hexapoda; Insecta; Pterygota; Neoptera; Endopterygota; Lepidoptera; Glossata; Ditrysia; Gelechioidea; Coleophoridae; Coleophora
BSNTN2943-24	371422	AZH08539.1	512	superfamily:Dexaminoidea	Eukaryota; Metazoa; Ecdysozoa; Arthropoda; Crustacea; Multicrustacea; Malacostraca; Eumalacostraca; Peracarida; Amphipoda; Amphilochidea; Lysianassida; Synopiidira; Dexaminoidea; Pardaliscidae; Halice
BSNHM3688-25	2571456	ALO77374.1	514	subfamily:Malachiinae	Eukaryota; Metazoa; Ecdysozoa; Arthropoda; Hexapoda; Insecta; Pterygota; Neoptera; Endopterygota; Coleoptera; Polyphaga; Cucujiformia; Melyridae; Malachiinae; Clanoptilus
BSNHM2304-25	1109483	QUQ05862.1	510	genus:Coleophora	Eukaryota; Metazoa; Ecdysozoa; Arthropoda; Hexapoda; Insecta; Pterygota; Neoptera; Endopterygota; Lepidoptera; Glossata; Ditrysia; Gelechioidea; Coleophoridae; Coleophora
BSNHM3638-25	1586516	ARH54235.1	515	subfamily:Alleculinae	Eukaryota; Metazoa; Ecdysozoa; Arthropoda; Hexapoda; Insecta; Pterygota; Neoptera; Endopterygota; Coleoptera; Polyphaga; Cucujiformia; Tenebrionidae; Alleculinae; Cteniopus
BSNHM2219-25	1870287	YP_010403032.1	510	family:Plutellidae	Eukaryota; Metazoa; Ecdysozoa; Arthropoda; Hexapoda; Insecta; Pterygota; Neoptera; Endopterygota; Lepidoptera; Glossata; Ditrysia; Yponomeutoidea; Plutellidae; Plutella
BSNHM3637-25	1586516	ARH54235.1	515	subfamily:Alleculinae	Eukaryota; Metazoa; Ecdysozoa; Arthropoda; Hexapoda; Insecta; Pterygota; Neoptera; Endopterygota; Coleoptera; Polyphaga; Cucujiformia; Tenebrionidae; Alleculinae; Cteniopus
BSNHM4339-25	1869469	AAT52201.1	514	subfamily:Noctuinae	Eukaryota; Metazoa; Ecdysozoa; Arthropoda; Hexapoda; Insecta; Pterygota; Neoptera; Endopterygota; Lepidoptera; Glossata; Ditrysia; Noctuoidea; Noctuidae; Noctuinae; Noctuini; Noctua
BGEPL492-24	1542552	ALO64811.1	518	family:Halictidae	Eukaryota; Metazoa; Ecdysozoa; Arthropoda; Hexapoda; Insecta; Pterygota; Neoptera; Endopterygota; Hymenoptera; Apocrita; Aculeata; Apoidea; Anthophila; Halictidae; Halictinae; Halictini; Lasioglossum; Evylaeus
BSNHM2151-25	1482597	YP_010026604.1	510	genus:Phyllocnistis	Eukaryota; Metazoa; Ecdysozoa; Arthropoda; Hexapoda; Insecta; Pterygota; Neoptera; Endopterygota; Lepidoptera; Glossata; Ditrysia; Tineoidea; Gracillariidae; Phyllocnistis
BGEPL557-24	544954	ALO64714.1	516	species:Nomada goodeniana	Eukaryota; Metazoa; Ecdysozoa; Arthropoda; Hexapoda; Insecta; Pterygota; Neoptera; Endopterygota; Hymenoptera; Apocrita; Aculeata; Apoidea; Anthophila; Apidae; Nomadini; Nomada
BSNTN3322-24	1471182	AWI62651.1	520	superfamily:Iphimedioidea	Eukaryota; Metazoa; Ecdysozoa; Arthropoda; Crustacea; Multicrustacea; Malacostraca; Eumalacostraca; Peracarida; Amphipoda; Amphilochidea; Amphilochida; Amphilochidira; Iphimedioidea; Epimeriidae; Epimeria
BSNHM4297-25	987914	BBI36972.1	511	genus:Cucullia	Eukaryota; Metazoa; Ecdysozoa; Arthropoda; Hexapoda; Insecta; Pterygota; Neoptera; Endopterygota; Lepidoptera; Glossata; Ditrysia; Noctuoidea; Noctuidae; Cuculliinae; Cucullia
BGEPL430-24	287396	XOX21193.1	519	family:Zygaenidae	Eukaryota; Metazoa; Ecdysozoa; Arthropoda; Hexapoda; Insecta; Pterygota; Neoptera; Endopterygota; Lepidoptera; Glossata; Ditrysia; Zygaenoidea; Zygaenidae; Chalcosiinae; Chalcosia
BSNTN1214-23	357071	YP_010316101.1	565	family:Serpulidae	Eukaryota; Metazoa; Spiralia; Lophotrochozoa; Annelida; Polychaeta; Sedentaria; Canalipalpata; Sabellida; Serpulidae; Hydroides
BSNTN1165-23	479860	YP_010316101.1	565	family:Serpulidae	Eukaryota; Metazoa; Spiralia; Lophotrochozoa; Annelida; Polychaeta; Sedentaria; Canalipalpata; Sabellida; Serpulidae; Hydroides
BSNHM3643-25	1586516	ARH54235.1	515	subfamily:Alleculinae	Eukaryota; Metazoa; Ecdysozoa; Arthropoda; Hexapoda; Insecta; Pterygota; Neoptera; Endopterygota; Coleoptera; Polyphaga; Cucujiformia; Tenebrionidae; Alleculinae; Cteniopus
BSNTN2934-24	1732100	UDE31807.1	513	superfamily:Caprelloidea	Eukaryota; Metazoa; Ecdysozoa; Arthropoda; Crustacea; Multicrustacea; Malacostraca; Eumalacostraca; Peracarida; Amphipoda; Senticaudata; Corophiida; Caprellidira; Caprelloidea; Cyamidae; Cyamus
BSNHM4288-25	987990	YP_010564332.1	510	species:Mythimna turca	Eukaryota; Metazoa; Ecdysozoa; Arthropoda; Hexapoda; Insecta; Pterygota; Neoptera; Endopterygota; Lepidoptera; Glossata; Ditrysia; Noctuoidea; Noctuidae; Hadeninae; Mythimna
BSNHM3625-25	1586498	ARH54235.1	515	subfamily:Alleculinae	Eukaryota; Metazoa; Ecdysozoa; Arthropoda; Hexapoda; Insecta; Pterygota; Neoptera; Endopterygota; Coleoptera; Polyphaga; Cucujiformia; Tenebrionidae; Alleculinae; Cteniopus
BSNTN3266-24	2684205	UIN24705.1	512	parvorder:Eusiridira	Eukaryota; Metazoa; Ecdysozoa; Arthropoda; Crustacea; Multicrustacea; Malacostraca; Eumalacostraca; Peracarida; Amphipoda; Amphilochidea; Amphilochida; Eusiridira; Eusiroidea; Eusiridae; Eusirus
BSNHM2234-25	753405	AII02271.1	510	family:Epermeniidae	Eukaryota; Metazoa; Ecdysozoa; Arthropoda; Hexapoda; Insecta; Pterygota; Neoptera; Endopterygota; Lepidoptera; Glossata; Ditrysia; Epermenioidea; Epermeniidae; Epermenia
BSNHM3608-25	2918262	ARH54235.1	515	subfamily:Alleculinae	Eukaryota; Metazoa; Ecdysozoa; Arthropoda; Hexapoda; Insecta; Pterygota; Neoptera; Endopterygota; Coleoptera; Polyphaga; Cucujiformia; Tenebrionidae; Alleculinae; Cteniopus
BSNHM4270-25	987966	YP_009740473.1	510	genus:Lacanobia	Eukaryota; Metazoa; Ecdysozoa; Arthropoda; Hexapoda; Insecta; Pterygota; Neoptera; Endopterygota; Lepidoptera; Glossata; Ditrysia; Noctuoidea; Noctuidae; Hadeninae; Lacanobia
BGEPL563-24	3079840	APZ75600.1	519	subfamily:Pepsinae	Eukaryota; Metazoa; Ecdysozoa; Arthropoda; Hexapoda; Insecta; Pterygota; Neoptera; Endopterygota; Hymenoptera; Apocrita; Aculeata; Pompiloidea; Pompilidae; Pepsinae; Auplopus
BGEPL459-24	3119744	YP_009468713.1	510	genus:Euzophera	Eukaryota; Metazoa; Ecdysozoa; Arthropoda; Hexapoda; Insecta; Pterygota; Neoptera; Endopterygota; Lepidoptera; Glossata; Ditrysia; Pyraloidea; Pyralidae; Phycitinae; Euzophera
BSNTN2855-24	3014889	ADA69792.1	510	superfamily:Janiroidea	Eukaryota; Metazoa; Ecdysozoa; Arthropoda; Crustacea; Multicrustacea; Malacostraca; Eumalacostraca; Peracarida; Isopoda; Asellota; Janiroidea; Janiridae; Janira
BGEPL392-24	95191	YP_010329890.1	510	subfamily:Aganainae	Eukaryota; Metazoa; Ecdysozoa; Arthropoda; Hexapoda; Insecta; Pterygota; Neoptera; Endopterygota; Lepidoptera; Glossata; Ditrysia; Noctuoidea; Erebidae; Aganainae; Asota
BSNTN2989-24	560975	YP_004581394.1	508	genus:Tubulipora	Eukaryota; Metazoa; Spiralia; Lophotrochozoa; Bryozoa; Stenolaemata; Tubuliporida; Tubuliporidae; Tubulipora
BSNTN3242-24	2094492	AZH08539.1	512	parvorder:Synopiidira	Eukaryota; Metazoa; Ecdysozoa; Arthropoda; Crustacea; Multicrustacea; Malacostraca; Eumalacostraca; Peracarida; Amphipoda; Amphilochidea; Lysianassida; Synopiidira; Dexaminoidea; Pardaliscidae; Halice
BSNHM4302-25	753159	YP_010326857.1	511	subfamily:Amphipyrinae	Eukaryota; Metazoa; Ecdysozoa; Arthropoda; Hexapoda; Insecta; Pterygota; Neoptera; Endopterygota; Lepidoptera; Glossata; Ditrysia; Noctuoidea; Noctuidae; Amphipyrinae; Condica
BSNHM3673-25	347267	AYW52169.1	519	family:Anthicidae	Eukaryota; Metazoa; Ecdysozoa; Arthropoda; Hexapoda; Insecta; Pterygota; Neoptera; Endopterygota; Coleoptera; Polyphaga; Cucujiformia; Anthicidae
BGEPL505-24	1126399	ALO64381.1	512	genus:Sphecodes	Eukaryota; Metazoa; Ecdysozoa; Arthropoda; Hexapoda; Insecta; Pterygota; Neoptera; Endopterygota; Hymenoptera; Apocrita; Aculeata; Apoidea; Anthophila; Halictidae; Halictinae; Sphecodini; Sphecodes
BGEPL391-24	95191	YP_010329890.1	510	subfamily:Aganainae	Eukaryota; Metazoa; Ecdysozoa; Arthropoda; Hexapoda; Insecta; Pterygota; Neoptera; Endopterygota; Lepidoptera; Glossata; Ditrysia; Noctuoidea; Erebidae; Aganainae; Asota
BSNHM3694-25	1104633	ALO77374.1	514	subfamily:Malachiinae	Eukaryota; Metazoa; Ecdysozoa; Arthropoda; Hexapoda; Insecta; Pterygota; Neoptera; Endopterygota; Coleoptera; Polyphaga; Cucujiformia; Melyridae; Malachiinae; Clanoptilus
BSNTN3018-24	3078563	YP_004581394.1	508	family:Tubuliporidae	Eukaryota; Metazoa; Spiralia; Lophotrochozoa; Bryozoa; Stenolaemata; Tubuliporida; Tubuliporidae; Tubulipora
BGEPL407-24	987957	YP_010326935.1	511	subfamily:Xyleninae	Eukaryota; Metazoa; Ecdysozoa; Arthropoda; Hexapoda; Insecta; Pterygota; Neoptera; Endopterygota; Lepidoptera; Glossata; Ditrysia; Noctuoidea; Noctuidae; Xyleninae; Actinotia
BSNTN3251-24	587150	UDE31807.1	513	parvorder:Caprellidira	Eukaryota; Metazoa; Ecdysozoa; Arthropoda; Crustacea; Multicrustacea; Malacostraca; Eumalacostraca; Peracarida; Amphipoda; Senticaudata; Corophiida; Caprellidira; Caprelloidea; Cyamidae; Cyamus
BSNHM2300-25	1108511	QUQ05862.1	510	genus:Coleophora	Eukaryota; Metazoa; Ecdysozoa; Arthropoda; Hexapoda; Insecta; Pterygota; Neoptera; Endopterygota; Lepidoptera; Glossata; Ditrysia; Gelechioidea; Coleophoridae; Coleophora
BSNTN1220-23	2810298	YP_010271964.1	510	family:Eunicidae	Eukaryota; Metazoa; Spiralia; Lophotrochozoa; Annelida; Polychaeta; Errantia; Eunicida; Eunicidae; Marphysa
BSNTN3253-24	1904444	YP_010636363.1	513	superfamily:Lysianassoidea	Eukaryota; Metazoa; Ecdysozoa; Arthropoda; Crustacea; Multicrustacea; Malacostraca; Eumalacostraca; Peracarida; Amphipoda; Amphilochidea; Lysianassida; Lysianassidira; Lysianassoidea; Cyphocarididae
BSNTN2096-24	120383	YP_010418330.1	514	genus:Cuspidaria	Eukaryota; Metazoa; Spiralia; Lophotrochozoa; Mollusca; Bivalvia; Autobranchia; Heteroconchia; Euheterodonta; Anomalodesmata; Poromyoidea; Cuspidariidae; Cuspidaria
BGEPL473-24	1869988	QNV11639.1	512	subfamily:Pterophorinae	Eukaryota; Metazoa; Ecdysozoa; Arthropoda; Hexapoda; Insecta; Pterygota; Neoptera; Endopterygota; Lepidoptera; Glossata; Ditrysia; Pterophoroidea; Pterophoridae; Pterophorinae; Platyptilia
BSNTN2987-24	626265	YP_004581394.1	508	class:Stenolaemata	Eukaryota; Metazoa; Spiralia; Lophotrochozoa; Bryozoa; Stenolaemata; Tubuliporida; Tubuliporidae; Tubulipora
BSNHM1716-25	2560932	YP_010177771.1	510	subfamily:Oecophorinae	Eukaryota; Metazoa; Ecdysozoa; Arthropoda; Hexapoda; Insecta; Pterygota; Neoptera; Endopterygota; Lepidoptera; Glossata; Ditrysia; Gelechioidea; Oecophoridae; Oecophorinae; Ripeacma
BGEPL504-24	1126399	ALO64381.1	512	genus:Sphecodes	Eukaryota; Metazoa; Ecdysozoa; Arthropoda; Hexapoda; Insecta; Pterygota; Neoptera; Endopterygota; Hymenoptera; Apocrita; Aculeata; Apoidea; Anthophila; Halictidae; Halictinae; Sphecodini; Sphecodes
BSNHM4273-25	987951	XOI42562.1	511	subfamily:Hadeninae	Eukaryota; Metazoa; Ecdysozoa; Arthropoda; Hexapoda; Insecta; Pterygota; Neoptera; Endopterygota; Lepidoptera; Glossata; Ditrysia; Noctuoidea; Noctuidae; Hadeninae; Mythimna
BSNHM1742-25	627135	YP_009112357.1	510	species:Prays oleae	Eukaryota; Metazoa; Ecdysozoa; Arthropoda; Hexapoda; Insecta; Pterygota; Neoptera; Endopterygota; Lepidoptera; Glossata; Ditrysia; Yponomeutoidea; Praydidae; Prays
BSNHM1062-24	1526931	ALO76863.1	515	family:Oedemeridae	Eukaryota; Metazoa; Ecdysozoa; Arthropoda; Hexapoda; Insecta; Pterygota; Neoptera; Endopterygota; Coleoptera; Polyphaga; Cucujiformia; Oedemeridae; Ischnomera
BGEPL409-24	2249559	XOI42562.1	511	subfamily:Hadeninae	Eukaryota; Metazoa; Ecdysozoa; Arthropoda; Hexapoda; Insecta; Pterygota; Neoptera; Endopterygota; Lepidoptera; Glossata; Ditrysia; Noctuoidea; Noctuidae; Hadeninae; Mythimna
BSNHM2355-25	1150033	QUQ05862.1	510	genus:Coleophora	Eukaryota; Metazoa; Ecdysozoa; Arthropoda; Hexapoda; Insecta; Pterygota; Neoptera; Endopterygota; Lepidoptera; Glossata; Ditrysia; Gelechioidea; Coleophoridae; Coleophora
BSNTN1145-23	76168	XQJ36233.1	510	superfamily:Anadoridoidea	Eukaryota; Metazoa; Spiralia; Lophotrochozoa; Mollusca; Gastropoda; Heterobranchia; Euthyneura; Nudipleura; Nudibranchia; Doridina; Anadoridoidea; Polyceridae; Nembrotha
BSNTN2169-24	177494	YP_002727975.1	508	family:Pyramidellidae	Eukaryota; Metazoa; Spiralia; Lophotrochozoa; Mollusca; Gastropoda; Heterobranchia; Euthyneura; Panpulmonata; Pyramidelloidea; Pyramidellidae; Pyramidella
BGEPL465-24	1085964	XOX21187.1	534	superfamily:Zygaenoidea	Eukaryota; Metazoa; Ecdysozoa; Arthropoda; Hexapoda; Insecta; Pterygota; Neoptera; Endopterygota; Lepidoptera; Glossata; Ditrysia; Zygaenoidea; Limacodidae; Parasa
BSNTN3029-24	646397	YP_004581394.1	508	class:Stenolaemata	Eukaryota; Metazoa; Spiralia; Lophotrochozoa; Bryozoa; Stenolaemata; Tubuliporida; Tubuliporidae; Tubulipora
BGEPL523-24	446238	ALO64524.1	515	genus:Andrena	Eukaryota; Metazoa; Ecdysozoa; Arthropoda; Hexapoda; Insecta; Pterygota; Neoptera; Endopterygota; Hymenoptera; Apocrita; Aculeata; Apoidea; Anthophila; Andrenidae; Andreninae; Andrena; Micrandrena
BSNTN1199-23	394739	ASK49798.1	537	family:Ampharetidae	Eukaryota; Metazoa; Spiralia; Lophotrochozoa; Annelida; Polychaeta; Sedentaria; Canalipalpata; Terebellida; Terebelliformia; Ampharetidae; Samytha
BSNTN2905-24	2094567	AWI62651.1	520	infraorder:Amphilochida	Eukaryota; Metazoa; Ecdysozoa; Arthropoda; Crustacea; Multicrustacea; Malacostraca; Eumalacostraca; Peracarida; Amphipoda; Amphilochidea; Amphilochida; Amphilochidira; Iphimedioidea; Epimeriidae; Epimeria
BSNHM1779-25	1666430	YP_010253732.1	510	tribe:Cochylini	Eukaryota; Metazoa; Ecdysozoa; Arthropoda; Hexapoda; Insecta; Pterygota; Neoptera; Endopterygota; Lepidoptera; Glossata; Ditrysia; Tortricoidea; Tortricidae; Tortricinae; Cochylidia
BGEPL417-24	1430532	WVQ29555.1	511	subfamily:Erebinae	Eukaryota; Metazoa; Ecdysozoa; Arthropoda; Hexapoda; Insecta; Pterygota; Neoptera; Endopterygota; Lepidoptera; Glossata; Ditrysia; Noctuoidea; Erebidae; Erebinae; Thyas
BSNHM1122-24	2673487	ALO76863.1	515	family:Oedemeridae	Eukaryota; Metazoa; Ecdysozoa; Arthropoda; Hexapoda; Insecta; Pterygota; Neoptera; Endopterygota; Coleoptera; Polyphaga; Cucujiformia; Oedemeridae; Ischnomera
BSNTN1170-23	2737811	YP_010700920.1	520	family:Spionidae	Eukaryota; Metazoa; Spiralia; Lophotrochozoa; Annelida; Polychaeta; Sedentaria; Canalipalpata; Spionida; Spionidae; Rhynchospio
BSNHM1088-24	2696778	ALO76863.1	515	genus:Ischnomera	Eukaryota; Metazoa; Ecdysozoa; Arthropoda; Hexapoda; Insecta; Pterygota; Neoptera; Endopterygota; Coleoptera; Polyphaga; Cucujiformia; Oedemeridae; Ischnomera
BSNTN2976-24	626268	YP_004581394.1	508	class:Stenolaemata	Eukaryota; Metazoa; Spiralia; Lophotrochozoa; Bryozoa; Stenolaemata; Tubuliporida; Tubuliporidae; Tubulipora
BSNHM1771-25	1144654	AFD22560.1	510	species:Lozotaeniodes cupressana	Eukaryota; Metazoa; Ecdysozoa; Arthropoda; Hexapoda; Insecta; Pterygota; Neoptera; Endopterygota; Lepidoptera; Glossata; Ditrysia; Tortricoidea; Tortricidae; Tortricinae; Lozotaeniodes
BGEPL423-24	287379	XOX21193.1	519	family:Zygaenidae	Eukaryota; Metazoa; Ecdysozoa; Arthropoda; Hexapoda; Insecta; Pterygota; Neoptera; Endopterygota; Lepidoptera; Glossata; Ditrysia; Zygaenoidea; Zygaenidae; Chalcosiinae; Chalcosia
BSNTN2903-24	317536	YP_010636363.1	513	parvorder:Lysianassidira	Eukaryota; Metazoa; Ecdysozoa; Arthropoda; Crustacea; Multicrustacea; Malacostraca; Eumalacostraca; Peracarida; Amphipoda; Amphilochidea; Lysianassida; Lysianassidira; Lysianassoidea; Cyphocarididae
BSNTN2936-24	2861186	AZH08539.1	512	family:Pardaliscidae	Eukaryota; Metazoa; Ecdysozoa; Arthropoda; Crustacea; Multicrustacea; Malacostraca; Eumalacostraca; Peracarida; Amphipoda; Amphilochidea; Lysianassida; Synopiidira; Dexaminoidea; Pardaliscidae; Halice
BSNHM2154-25	233842	ADE60045.1	512	genus:Synanthedon	Eukaryota; Metazoa; Ecdysozoa; Arthropoda; Hexapoda; Insecta; Pterygota; Neoptera; Endopterygota; Lepidoptera; Glossata; Ditrysia; Sesioidea; Sesiidae; Sesiinae; Synanthedonini; Synanthedon
BSNHM2329-25	1660608	QUQ05862.1	510	genus:Coleophora	Eukaryota; Metazoa; Ecdysozoa; Arthropoda; Hexapoda; Insecta; Pterygota; Neoptera; Endopterygota; Lepidoptera; Glossata; Ditrysia; Gelechioidea; Coleophoridae; Coleophora
BSNHM4317-25	987867	YP_010326935.1	511	subfamily:Xyleninae	Eukaryota; Metazoa; Ecdysozoa; Arthropoda; Hexapoda; Insecta; Pterygota; Neoptera; Endopterygota; Lepidoptera; Glossata; Ditrysia; Noctuoidea; Noctuidae; Xyleninae; Actinotia
BSNTN2952-24	560975	YP_004581394.1	508	genus:Tubulipora	Eukaryota; Metazoa; Spiralia; Lophotrochozoa; Bryozoa; Stenolaemata; Tubuliporida; Tubuliporidae; Tubulipora
BSNTN3308-24	3110324	BCO10955.1	520	order:Tanaidacea	Eukaryota; Metazoa; Ecdysozoa; Arthropoda; Crustacea; Multicrustacea; Malacostraca; Eumalacostraca; Peracarida; Tanaidacea; Tanaidomorpha; Tanaidoidea; Tanaididae; Arctotanais
BSNHM2268-25	1100953	QUQ05862.1	510	genus:Coleophora	Eukaryota; Metazoa; Ecdysozoa; Arthropoda; Hexapoda; Insecta; Pterygota; Neoptera; Endopterygota; Lepidoptera; Glossata; Ditrysia; Gelechioidea; Coleophoridae; Coleophora
BSNTN2957-24	134925	YP_004581394.1	508	class:Stenolaemata	Eukaryota; Metazoa; Spiralia; Lophotrochozoa; Bryozoa; Stenolaemata; Tubuliporida; Tubuliporidae; Tubulipora
BGEPL460-24	1985213	AIW64945.1	525	tribe:Lithosiini	Eukaryota; Metazoa; Ecdysozoa; Arthropoda; Hexapoda; Insecta; Pterygota; Neoptera; Endopterygota; Lepidoptera; Glossata; Ditrysia; Noctuoidea; Erebidae; Arctiinae; Cyana
BGEPL397-24	3373430	WVQ29555.1	511	subfamily:Erebinae	Eukaryota; Metazoa; Ecdysozoa; Arthropoda; Hexapoda; Insecta; Pterygota; Neoptera; Endopterygota; Lepidoptera; Glossata; Ditrysia; Noctuoidea; Erebidae; Erebinae; Thyas
BGEPL560-24	3079840	APZ75600.1	519	subfamily:Pepsinae	Eukaryota; Metazoa; Ecdysozoa; Arthropoda; Hexapoda; Insecta; Pterygota; Neoptera; Endopterygota; Hymenoptera; Apocrita; Aculeata; Pompiloidea; Pompilidae; Pepsinae; Auplopus
BSNTN1231-23	868047	WZX10551.1	509	family:Dorvilleidae	Eukaryota; Metazoa; Spiralia; Lophotrochozoa; Annelida; Polychaeta; Errantia; Eunicida; Dorvilleidae; Veneriserva
BSNTN2155-24	45747	YP_009942993.1	511	genus:Littorina	Eukaryota; Metazoa; Spiralia; Lophotrochozoa; Mollusca; Gastropoda; Caenogastropoda; Littorinimorpha; Littorinoidea; Littorinidae; Littorina
BSNTN1232-23	1243827	WZX10551.1	509	family:Dorvilleidae	Eukaryota; Metazoa; Spiralia; Lophotrochozoa; Annelida; Polychaeta; Errantia; Eunicida; Dorvilleidae; Veneriserva
BSNTN2942-24	3014145	UDE31807.1	513	superfamily:Caprelloidea	Eukaryota; Metazoa; Ecdysozoa; Arthropoda; Crustacea; Multicrustacea; Malacostraca; Eumalacostraca; Peracarida; Amphipoda; Senticaudata; Corophiida; Caprellidira; Caprelloidea; Cyamidae; Cyamus
BSNTN3239-24	1471182	AWI62651.1	520	superfamily:Iphimedioidea	Eukaryota; Metazoa; Ecdysozoa; Arthropoda; Crustacea; Multicrustacea; Malacostraca; Eumalacostraca; Peracarida; Amphipoda; Amphilochidea; Amphilochida; Amphilochidira; Iphimedioidea; Epimeriidae; Epimeria
BSNHM2337-25	2561109	QUQ05862.1	510	genus:Coleophora	Eukaryota; Metazoa; Ecdysozoa; Arthropoda; Hexapoda; Insecta; Pterygota; Neoptera; Endopterygota; Lepidoptera; Glossata; Ditrysia; Gelechioidea; Coleophoridae; Coleophora
BSNTN3296-24	3108664	YP_010636363.1	513	genus:Cyphocaris	Eukaryota; Metazoa; Ecdysozoa; Arthropoda; Crustacea; Multicrustacea; Malacostraca; Eumalacostraca; Peracarida; Amphipoda; Amphilochidea; Lysianassida; Lysianassidira; Lysianassoidea; Cyphocarididae
BSNTN2181-24	3014889	ADA69792.1	510	superfamily:Janiroidea	Eukaryota; Metazoa; Ecdysozoa; Arthropoda; Crustacea; Multicrustacea; Malacostraca; Eumalacostraca; Peracarida; Isopoda; Asellota; Janiroidea; Janiridae; Janira
BSNTN2956-24	626268	YP_004581394.1	508	class:Stenolaemata	Eukaryota; Metazoa; Spiralia; Lophotrochozoa; Bryozoa; Stenolaemata; Tubuliporida; Tubuliporidae; Tubulipora
BSNTN1215-23	357071	YP_010316101.1	565	family:Serpulidae	Eukaryota; Metazoa; Spiralia; Lophotrochozoa; Annelida; Polychaeta; Sedentaria; Canalipalpata; Sabellida; Serpulidae; Hydroides
BSNTN2929-24	2576343	AWI62651.1	520	infraorder:Amphilochida	Eukaryota; Metazoa; Ecdysozoa; Arthropoda; Crustacea; Multicrustacea; Malacostraca; Eumalacostraca; Peracarida; Amphipoda; Amphilochidea; Amphilochida; Amphilochidira; Iphimedioidea; Epimeriidae; Epimeria
BSNHM2091-25	199040	YP_010303528.1	510	genus:Phyllonorycter	Eukaryota; Metazoa; Ecdysozoa; Arthropoda; Hexapoda; Insecta; Pterygota; Neoptera; Endopterygota; Lepidoptera; Glossata; Ditrysia; Tineoidea; Gracillariidae; Phyllonorycter
BSNHM2258-25	1150084	QUQ05862.1	510	genus:Coleophora	Eukaryota; Metazoa; Ecdysozoa; Arthropoda; Hexapoda; Insecta; Pterygota; Neoptera; Endopterygota; Lepidoptera; Glossata; Ditrysia; Gelechioidea; Coleophoridae; Coleophora
BSNHM1724-25	2828809	WVR18601.1	511	superfamily:Gelechioidea	Eukaryota; Metazoa; Ecdysozoa; Arthropoda; Hexapoda; Insecta; Pterygota; Neoptera; Endopterygota; Lepidoptera; Glossata; Ditrysia; Gelechioidea; Lecithoceridae; Lecithocerinae; Homaloxestis
BGEPL556-24	544954	ALO64714.1	516	species:Nomada goodeniana	Eukaryota; Metazoa; Ecdysozoa; Arthropoda; Hexapoda; Insecta; Pterygota; Neoptera; Endopterygota; Hymenoptera; Apocrita; Aculeata; Apoidea; Anthophila; Apidae; Nomadini; Nomada
BSNHM2265-25	1150100	QUQ05862.1	510	genus:Coleophora	Eukaryota; Metazoa; Ecdysozoa; Arthropoda; Hexapoda; Insecta; Pterygota; Neoptera; Endopterygota; Lepidoptera; Glossata; Ditrysia; Gelechioidea; Coleophoridae; Coleophora
BSNHM2136-25	1405623	YP_010303528.1	510	genus:Phyllonorycter	Eukaryota; Metazoa; Ecdysozoa; Arthropoda; Hexapoda; Insecta; Pterygota; Neoptera; Endopterygota; Lepidoptera; Glossata; Ditrysia; Tineoidea; Gracillariidae; Phyllonorycter
BSNTN2110-24	2555689	QXX99485.1	512	order:Cumacea	Eukaryota; Metazoa; Ecdysozoa; Arthropoda; Crustacea; Multicrustacea; Malacostraca; Eumalacostraca; Peracarida; Cumacea; Diastylidae; Dimorphostylis
BGEPL456-24	1870383	YP_010478004.1	515	subfamily:Plusiinae	Eukaryota; Metazoa; Ecdysozoa; Arthropoda; Hexapoda; Insecta; Pterygota; Neoptera; Endopterygota; Lepidoptera; Glossata; Ditrysia; Noctuoidea; Noctuidae; Plusiinae; Chrysodeixis
BGEPL548-24	1148818	ALO64574.1	512	tribe:Osmiini	Eukaryota; Metazoa; Ecdysozoa; Arthropoda; Hexapoda; Insecta; Pterygota; Neoptera; Endopterygota; Hymenoptera; Apocrita; Aculeata; Apoidea; Anthophila; Megachilidae; Megachilinae; Osmia
BSNHM2260-25	1150050	QUQ05862.1	510	genus:Coleophora	Eukaryota; Metazoa; Ecdysozoa; Arthropoda; Hexapoda; Insecta; Pterygota; Neoptera; Endopterygota; Lepidoptera; Glossata; Ditrysia; Gelechioidea; Coleophoridae; Coleophora
BSNTN2974-24	646406	YP_004581394.1	508	class:Stenolaemata	Eukaryota; Metazoa; Spiralia; Lophotrochozoa; Bryozoa; Stenolaemata; Tubuliporida; Tubuliporidae; Tubulipora
BSNTN2154-24	45747	YP_009942993.1	511	genus:Littorina	Eukaryota; Metazoa; Spiralia; Lophotrochozoa; Mollusca; Gastropoda; Caenogastropoda; Littorinimorpha; Littorinoidea; Littorinidae; Littorina
BSNTN2928-24	1471182	AWI62651.1	520	superfamily:Iphimedioidea	Eukaryota; Metazoa; Ecdysozoa; Arthropoda; Crustacea; Multicrustacea; Malacostraca; Eumalacostraca; Peracarida; Amphipoda; Amphilochidea; Amphilochida; Amphilochidira; Iphimedioidea; Epimeriidae; Epimeria
BSNHM1752-25	1558081	YP_009112357.1	510	genus:Prays	Eukaryota; Metazoa; Ecdysozoa; Arthropoda; Hexapoda; Insecta; Pterygota; Neoptera; Endopterygota; Lepidoptera; Glossata; Ditrysia; Yponomeutoidea; Praydidae; Prays
BSNTN3310-24	1920395	AWI62651.1	520	parvorder:Amphilochidira	Eukaryota; Metazoa; Ecdysozoa; Arthropoda; Crustacea; Multicrustacea; Malacostraca; Eumalacostraca; Peracarida; Amphipoda; Amphilochidea; Amphilochida; Amphilochidira; Iphimedioidea; Epimeriidae; Epimeria
BSNHM2094-25	199055	YP_010303528.1	510	genus:Phyllonorycter	Eukaryota; Metazoa; Ecdysozoa; Arthropoda; Hexapoda; Insecta; Pterygota; Neoptera; Endopterygota; Lepidoptera; Glossata; Ditrysia; Tineoidea; Gracillariidae; Phyllonorycter
BSNTN3311-24	2094517	AWI62651.1	520	infraorder:Amphilochida	Eukaryota; Metazoa; Ecdysozoa; Arthropoda; Crustacea; Multicrustacea; Malacostraca; Eumalacostraca; Peracarida; Amphipoda; Amphilochidea; Amphilochida; Amphilochidira; Iphimedioidea; Epimeriidae; Epimeria
BSNTN2092-24	349387	YP_009158306.1	511	tribe:Mysini	Eukaryota; Metazoa; Ecdysozoa; Arthropoda; Crustacea; Multicrustacea; Malacostraca; Eumalacostraca; Peracarida; Mysidacea; Mysida; Mysidae; Mysinae; Mysini; Neomysis
BSNHM1793-25	299348	YP_009183559.1	514	family:Pyralidae	Eukaryota; Metazoa; Ecdysozoa; Arthropoda; Hexapoda; Insecta; Pterygota; Neoptera; Endopterygota; Lepidoptera; Glossata; Ditrysia; Pyraloidea; Pyralidae; Galleriinae; Galleria
BSNHM2159-25	1113442	XOX21187.1	534	family:Limacodidae	Eukaryota; Metazoa; Ecdysozoa; Arthropoda; Hexapoda; Insecta; Pterygota; Neoptera; Endopterygota; Lepidoptera; Glossata; Ditrysia; Zygaenoidea; Limacodidae; Parasa
BSNHM3647-25	1586516	ARH54235.1	515	subfamily:Alleculinae	Eukaryota; Metazoa; Ecdysozoa; Arthropoda; Hexapoda; Insecta; Pterygota; Neoptera; Endopterygota; Coleoptera; Polyphaga; Cucujiformia; Tenebrionidae; Alleculinae; Cteniopus
BSNHM2185-25	1100922	YP_010985626.1	510	genus:Argyresthia	Eukaryota; Metazoa; Ecdysozoa; Arthropoda; Hexapoda; Insecta; Pterygota; Neoptera; Endopterygota; Lepidoptera; Glossata; Ditrysia; Yponomeutoidea; Argyresthiidae; Argyresthia
BSNHM2207-25	1101068	YP_011002919.1	512	superfamily:Yponomeutoidea	Eukaryota; Metazoa; Ecdysozoa; Arthropoda; Hexapoda; Insecta; Pterygota; Neoptera; Endopterygota; Lepidoptera; Glossata; Ditrysia; Yponomeutoidea; Lyonetiidae; Leucoptera
BSNHM2118-25	199074	YP_010303528.1	510	genus:Phyllonorycter	Eukaryota; Metazoa; Ecdysozoa; Arthropoda; Hexapoda; Insecta; Pterygota; Neoptera; Endopterygota; Lepidoptera; Glossata; Ditrysia; Tineoidea; Gracillariidae; Phyllonorycter
BSNHM2314-25	1869607	QUQ05862.1	510	genus:Coleophora	Eukaryota; Metazoa; Ecdysozoa; Arthropoda; Hexapoda; Insecta; Pterygota; Neoptera; Endopterygota; Lepidoptera; Glossata; Ditrysia; Gelechioidea; Coleophoridae; Coleophora
BSNHM2310-25	1150098	QUQ05862.1	510	genus:Coleophora	Eukaryota; Metazoa; Ecdysozoa; Arthropoda; Hexapoda; Insecta; Pterygota; Neoptera; Endopterygota; Lepidoptera; Glossata; Ditrysia; Gelechioidea; Coleophoridae; Coleophora
BSNHM3659-25	2571451	ALO77374.1	514	subfamily:Malachiinae	Eukaryota; Metazoa; Ecdysozoa; Arthropoda; Hexapoda; Insecta; Pterygota; Neoptera; Endopterygota; Coleoptera; Polyphaga; Cucujiformia; Melyridae; Malachiinae; Clanoptilus
BGEPL500-24	1126399	ALO64381.1	512	genus:Sphecodes	Eukaryota; Metazoa; Ecdysozoa; Arthropoda; Hexapoda; Insecta; Pterygota; Neoptera; Endopterygota; Hymenoptera; Apocrita; Aculeata; Apoidea; Anthophila; Halictidae; Halictinae; Sphecodini; Sphecodes
BSNTN3013-24	646406	YP_004581394.1	508	class:Stenolaemata	Eukaryota; Metazoa; Spiralia; Lophotrochozoa; Bryozoa; Stenolaemata; Tubuliporida; Tubuliporidae; Tubulipora
BGEPL412-24	2249559	XOI42562.1	511	subfamily:Hadeninae	Eukaryota; Metazoa; Ecdysozoa; Arthropoda; Hexapoda; Insecta; Pterygota; Neoptera; Endopterygota; Lepidoptera; Glossata; Ditrysia; Noctuoidea; Noctuidae; Hadeninae; Mythimna
BSNTN1154-23	2953035	YP_010837454.1	509	genus:Doto	Eukaryota; Metazoa; Spiralia; Lophotrochozoa; Mollusca; Gastropoda; Heterobranchia; Euthyneura; Nudipleura; Nudibranchia; Cladobranchia; Dendronotoidea; Dotidae; Doto
BSNHM2173-25	1857969	YP_010985626.1	510	genus:Argyresthia	Eukaryota; Metazoa; Ecdysozoa; Arthropoda; Hexapoda; Insecta; Pterygota; Neoptera; Endopterygota; Lepidoptera; Glossata; Ditrysia; Yponomeutoidea; Argyresthiidae; Argyresthia
BSNHM3627-25	1586516	ARH54235.1	515	subfamily:Alleculinae	Eukaryota; Metazoa; Ecdysozoa; Arthropoda; Hexapoda; Insecta; Pterygota; Neoptera; Endopterygota; Coleoptera; Polyphaga; Cucujiformia; Tenebrionidae; Alleculinae; Cteniopus
BSNHM2269-25	1100953	QUQ05862.1	510	genus:Coleophora	Eukaryota; Metazoa; Ecdysozoa; Arthropoda; Hexapoda; Insecta; Pterygota; Neoptera; Endopterygota; Lepidoptera; Glossata; Ditrysia; Gelechioidea; Coleophoridae; Coleophora
BSNTN3008-24	646132	YP_004581394.1	508	class:Stenolaemata	Eukaryota; Metazoa; Spiralia; Lophotrochozoa; Bryozoa; Stenolaemata; Tubuliporida; Tubuliporidae; Tubulipora
BSNHM3690-25	2571451	ALO77374.1	514	subfamily:Malachiinae	Eukaryota; Metazoa; Ecdysozoa; Arthropoda; Hexapoda; Insecta; Pterygota; Neoptera; Endopterygota; Coleoptera; Polyphaga; Cucujiformia; Melyridae; Malachiinae; Clanoptilus
BSNHM1719-25	41187	XOX21187.1	534	order:Lepidoptera	Eukaryota; Metazoa; Ecdysozoa; Arthropoda; Hexapoda; Insecta; Pterygota; Neoptera; Endopterygota; Lepidoptera; Glossata; Ditrysia; Zygaenoidea; Limacodidae; Parasa
BGEPL454-24	287355	XOX21193.1	519	family:Zygaenidae	Eukaryota; Metazoa; Ecdysozoa; Arthropoda; Hexapoda; Insecta; Pterygota; Neoptera; Endopterygota; Lepidoptera; Glossata; Ditrysia; Zygaenoidea; Zygaenidae; Chalcosiinae; Chalcosia
BGEPL488-24	3073206	ABB96385.1	533	subfamily:Chrysidinae	Eukaryota; Metazoa; Ecdysozoa; Arthropoda; Hexapoda; Insecta; Pterygota; Neoptera; Endopterygota; Hymenoptera; Apocrita; Aculeata; Chrysidoidea; Chrysididae; Chrysidinae; Chrysidini; Primeuchroeus
BSNHM2084-25	199018	UTS56475.1	514	family:Gracillariidae	Eukaryota; Metazoa; Ecdysozoa; Arthropoda; Hexapoda; Insecta; Pterygota; Neoptera; Endopterygota; Lepidoptera; Glossata; Ditrysia; Tineoidea; Gracillariidae; Stomphastis
BSNHM1743-25	1430531	YP_011056617.1	510	subfamily:Crambinae	Eukaryota; Metazoa; Ecdysozoa; Arthropoda; Hexapoda; Insecta; Pterygota; Neoptera; Endopterygota; Lepidoptera; Glossata; Ditrysia; Pyraloidea; Crambidae; Crambinae; Chilo
BSNTN2982-24	3078563	YP_004581394.1	508	family:Tubuliporidae	Eukaryota; Metazoa; Spiralia; Lophotrochozoa; Bryozoa; Stenolaemata; Tubuliporida; Tubuliporidae; Tubulipora
BSNTN1212-23	3268447	IAA00197.1	518	genus:Ophelina	Eukaryota; Metazoa; Spiralia; Lophotrochozoa; Annelida; Polychaeta; Sedentaria; Scolecida; Opheliidae; Ophelina
BSNTN3319-24	3014145	UDE31807.1	513	superfamily:Caprelloidea	Eukaryota; Metazoa; Ecdysozoa; Arthropoda; Crustacea; Multicrustacea; Malacostraca; Eumalacostraca; Peracarida; Amphipoda; Senticaudata; Corophiida; Caprellidira; Caprelloidea; Cyamidae; Cyamus
BSNHM1057-24	1921030	UPX88474.1	513	family:Noteridae	Eukaryota; Metazoa; Ecdysozoa; Arthropoda; Hexapoda; Insecta; Pterygota; Neoptera; Endopterygota; Coleoptera; Adephaga; Dytiscoidea; Noteridae; Noterus
BSNHM1746-25	2927947	AII02350.1	509	family:Depressariidae	Eukaryota; Metazoa; Ecdysozoa; Arthropoda; Hexapoda; Insecta; Pterygota; Neoptera; Endopterygota; Lepidoptera; Glossata; Ditrysia; Gelechioidea; Depressariidae; Ethmiinae; Ethmia
BSNHM2103-25	1870221	YP_010303528.1	510	genus:Phyllonorycter	Eukaryota; Metazoa; Ecdysozoa; Arthropoda; Hexapoda; Insecta; Pterygota; Neoptera; Endopterygota; Lepidoptera; Glossata; Ditrysia; Tineoidea; Gracillariidae; Phyllonorycter
BSNHM2128-25	199043	YP_010303528.1	510	genus:Phyllonorycter	Eukaryota; Metazoa; Ecdysozoa; Arthropoda; Hexapoda; Insecta; Pterygota; Neoptera; Endopterygota; Lepidoptera; Glossata; Ditrysia; Tineoidea; Gracillariidae; Phyllonorycter
BSNHM2160-25	2561637	QHW07029.1	510	subfamily:Choreutinae	Eukaryota; Metazoa; Ecdysozoa; Arthropoda; Hexapoda; Insecta; Pterygota; Neoptera; Endopterygota; Lepidoptera; Glossata; Ditrysia; Sesioidea; Choreutidae; Choreutinae; Choreutis
BGEPL487-24	3073206	ABB96385.1	533	subfamily:Chrysidinae	Eukaryota; Metazoa; Ecdysozoa; Arthropoda; Hexapoda; Insecta; Pterygota; Neoptera; Endopterygota; Hymenoptera; Apocrita; Aculeata; Chrysidoidea; Chrysididae; Chrysidinae; Chrysidini; Primeuchroeus
BSNHM2356-25	2561109	QUQ05862.1	510	genus:Coleophora	Eukaryota; Metazoa; Ecdysozoa; Arthropoda; Hexapoda; Insecta; Pterygota; Neoptera; Endopterygota; Lepidoptera; Glossata; Ditrysia; Gelechioidea; Coleophoridae; Coleophora
BSNHM1709-25	347701	YP_009241700.1	510	subfamily:Anacampsinae	Eukaryota; Metazoa; Ecdysozoa; Arthropoda; Hexapoda; Insecta; Pterygota; Neoptera; Endopterygota; Lepidoptera; Glossata; Ditrysia; Gelechioidea; Gelechiidae; Anacampsinae; Mesophleps
BSNTN2870-24	2901148	ADA69792.1	510	superfamily:Janiroidea	Eukaryota; Metazoa; Ecdysozoa; Arthropoda; Crustacea; Multicrustacea; Malacostraca; Eumalacostraca; Peracarida; Isopoda; Asellota; Janiroidea; Janiridae; Janira
BSNHM1751-25	2561971	QBY40007.1	510	family:Scythrididae	Eukaryota; Metazoa; Ecdysozoa; Arthropoda; Hexapoda; Insecta; Pterygota; Neoptera; Endopterygota; Lepidoptera; Glossata; Ditrysia; Gelechioidea; Scythrididae; Scythris
BGEPL416-24	1557747	XOI42562.1	511	genus:Mythimna	Eukaryota; Metazoa; Ecdysozoa; Arthropoda; Hexapoda; Insecta; Pterygota; Neoptera; Endopterygota; Lepidoptera; Glossata; Ditrysia; Noctuoidea; Noctuidae; Hadeninae; Mythimna
BSNHM2326-25	1869647	QUQ05862.1	510	genus:Coleophora	Eukaryota; Metazoa; Ecdysozoa; Arthropoda; Hexapoda; Insecta; Pterygota; Neoptera; Endopterygota; Lepidoptera; Glossata; Ditrysia; Gelechioidea; Coleophoridae; Coleophora
BSNTN1153-23	2953035	YP_010837454.1	509	genus:Doto	Eukaryota; Metazoa; Spiralia; Lophotrochozoa; Mollusca; Gastropoda; Heterobranchia; Euthyneura; Nudipleura; Nudibranchia; Cladobranchia; Dendronotoidea; Dotidae; Doto
BSNTN1148-23	1287513	YP_010874769.1	509	genus:Facelina	Eukaryota; Metazoa; Spiralia; Lophotrochozoa; Mollusca; Gastropoda; Heterobranchia; Euthyneura; Nudipleura; Nudibranchia; Cladobranchia; Aeolidioidea; Facelinidae; Facelina
BSNHM4320-25	95214	YP_010713960.1	511	subfamily:Acontiinae	Eukaryota; Metazoa; Ecdysozoa; Arthropoda; Hexapoda; Insecta; Pterygota; Neoptera; Endopterygota; Lepidoptera; Glossata; Ditrysia; Noctuoidea; Noctuidae; Acontiinae; Pseudeustrotia
BSNTN1226-23	271776	YP_010700920.1	520	family:Spionidae	Eukaryota; Metazoa; Spiralia; Lophotrochozoa; Annelida; Polychaeta; Sedentaria; Canalipalpata; Spionida; Spionidae; Rhynchospio
BGEPL552-24	544954	ALO64714.1	516	species:Nomada goodeniana	Eukaryota; Metazoa; Ecdysozoa; Arthropoda; Hexapoda; Insecta; Pterygota; Neoptera; Endopterygota; Hymenoptera; Apocrita; Aculeata; Apoidea; Anthophila; Apidae; Nomadini; Nomada
BSNTN2107-24	1335433	ACA21287.1	510	family:Munidopsidae	Eukaryota; Metazoa; Ecdysozoa; Arthropoda; Crustacea; Multicrustacea; Malacostraca; Eumalacostraca; Eucarida; Decapoda; Pleocyemata; Anomura; Galatheoidea; Munidopsidae; Shinkaia
BSNHM1069-24	1526931	ALO76863.1	515	family:Oedemeridae	Eukaryota; Metazoa; Ecdysozoa; Arthropoda; Hexapoda; Insecta; Pterygota; Neoptera; Endopterygota; Coleoptera; Polyphaga; Cucujiformia; Oedemeridae; Ischnomera
BSNHM2098-25	199058	YP_010303528.1	510	genus:Phyllonorycter	Eukaryota; Metazoa; Ecdysozoa; Arthropoda; Hexapoda; Insecta; Pterygota; Neoptera; Endopterygota; Lepidoptera; Glossata; Ditrysia; Tineoidea; Gracillariidae; Phyllonorycter
BSNHM2201-25	627135	YP_009112357.1	510	species:Prays oleae	Eukaryota; Metazoa; Ecdysozoa; Arthropoda; Hexapoda; Insecta; Pterygota; Neoptera; Endopterygota; Lepidoptera; Glossata; Ditrysia; Yponomeutoidea; Praydidae; Prays
BSNHM1092-24	2673487	ALO76863.1	515	family:Oedemeridae	Eukaryota; Metazoa; Ecdysozoa; Arthropoda; Hexapoda; Insecta; Pterygota; Neoptera; Endopterygota; Coleoptera; Polyphaga; Cucujiformia; Oedemeridae; Ischnomera
BSNTN3244-24	3110324	BCO10955.1	520	order:Tanaidacea	Eukaryota; Metazoa; Ecdysozoa; Arthropoda; Crustacea; Multicrustacea; Malacostraca; Eumalacostraca; Peracarida; Tanaidacea; Tanaidomorpha; Tanaidoidea; Tanaididae; Arctotanais
BSNHM1768-25	1869785	AII02350.1	509	family:Depressariidae	Eukaryota; Metazoa; Ecdysozoa; Arthropoda; Hexapoda; Insecta; Pterygota; Neoptera; Endopterygota; Lepidoptera; Glossata; Ditrysia; Gelechioidea; Depressariidae; Ethmiinae; Ethmia
BSNTN2914-24	2094567	AWI62651.1	520	infraorder:Amphilochida	Eukaryota; Metazoa; Ecdysozoa; Arthropoda; Crustacea; Multicrustacea; Malacostraca; Eumalacostraca; Peracarida; Amphipoda; Amphilochidea; Amphilochida; Amphilochidira; Iphimedioidea; Epimeriidae; Epimeria
BSNHM2241-25	2561280	AII02271.1	510	genus:Epermenia	Eukaryota; Metazoa; Ecdysozoa; Arthropoda; Hexapoda; Insecta; Pterygota; Neoptera; Endopterygota; Lepidoptera; Glossata; Ditrysia; Epermenioidea; Epermeniidae; Epermenia
BSNTN2102-24	1735330	YP_009710394.1	512	genus:Ampithoe	Eukaryota; Metazoa; Ecdysozoa; Arthropoda; Crustacea; Multicrustacea; Malacostraca; Eumalacostraca; Peracarida; Amphipoda; Senticaudata; Corophiida; Corophiidira; Corophioidea; Ampithoidae; Ampithoe
BGEPL543-24	1747616	ACE74932.1	518	subfamily:Pompilinae	Eukaryota; Metazoa; Ecdysozoa; Arthropoda; Hexapoda; Insecta; Pterygota; Neoptera; Endopterygota; Hymenoptera; Apocrita; Aculeata; Pompiloidea; Pompilidae; Pompilinae; Psorthaspis
BSNTN3011-24	646404	YP_004581394.1	508	class:Stenolaemata	Eukaryota; Metazoa; Spiralia; Lophotrochozoa; Bryozoa; Stenolaemata; Tubuliporida; Tubuliporidae; Tubulipora
BSNTN2988-24	646406	YP_004581394.1	508	class:Stenolaemata	Eukaryota; Metazoa; Spiralia; Lophotrochozoa; Bryozoa; Stenolaemata; Tubuliporida; Tubuliporidae; Tubulipora
BSNTN1227-23	271776	YP_010700920.1	520	family:Spionidae	Eukaryota; Metazoa; Spiralia; Lophotrochozoa; Annelida; Polychaeta; Sedentaria; Canalipalpata; Spionida; Spionidae; Rhynchospio
BSNHM4328-25	2793028	YP_010478004.1	515	family:Noctuidae	Eukaryota; Metazoa; Ecdysozoa; Arthropoda; Hexapoda; Insecta; Pterygota; Neoptera; Endopterygota; Lepidoptera; Glossata; Ditrysia; Noctuoidea; Noctuidae; Plusiinae; Chrysodeixis
BSNHM3629-25	1586517	ARH54235.1	515	subfamily:Alleculinae	Eukaryota; Metazoa; Ecdysozoa; Arthropoda; Hexapoda; Insecta; Pterygota; Neoptera; Endopterygota; Coleoptera; Polyphaga; Cucujiformia; Tenebrionidae; Alleculinae; Cteniopus
BSNTN2895-24	2546686	QXX99485.1	512	order:Cumacea	Eukaryota; Metazoa; Ecdysozoa; Arthropoda; Crustacea; Multicrustacea; Malacostraca; Eumalacostraca; Peracarida; Cumacea; Diastylidae; Dimorphostylis
BSNTN2114-24	358435	YP_784022.1	530	subfamily:Lymnocardiinae	Eukaryota; Metazoa; Spiralia; Lophotrochozoa; Mollusca; Bivalvia; Autobranchia; Heteroconchia; Euheterodonta; Imparidentia; Neoheterodontei; Cardiida; Cardioidea; Cardiidae; Lymnocardiinae; Acanthocardia
BSNHM3651-25	2571451	ALO77374.1	514	subfamily:Malachiinae	Eukaryota; Metazoa; Ecdysozoa; Arthropoda; Hexapoda; Insecta; Pterygota; Neoptera; Endopterygota; Coleoptera; Polyphaga; Cucujiformia; Melyridae; Malachiinae; Clanoptilus
BSNTN2140-24	246752	YP_010944392.1	512	order:Carditida	Eukaryota; Metazoa; Spiralia; Lophotrochozoa; Mollusca; Bivalvia; Autobranchia; Heteroconchia; Archiheterodonta; Carditida; Carditoidea; Carditidae; Cardita
BSNTN3236-24	1471182	AWI62651.1	520	superfamily:Iphimedioidea	Eukaryota; Metazoa; Ecdysozoa; Arthropoda; Crustacea; Multicrustacea; Malacostraca; Eumalacostraca; Peracarida; Amphipoda; Amphilochidea; Amphilochida; Amphilochidira; Iphimedioidea; Epimeriidae; Epimeria
BSNHM4347-25	882797	AAT52201.1	514	subfamily:Noctuinae	Eukaryota; Metazoa; Ecdysozoa; Arthropoda; Hexapoda; Insecta; Pterygota; Neoptera; Endopterygota; Lepidoptera; Glossata; Ditrysia; Noctuoidea; Noctuidae; Noctuinae; Noctuini; Noctua
BSNTN2901-24	3076420	UIN24705.1	512	family:Eusiridae	Eukaryota; Metazoa; Ecdysozoa; Arthropoda; Crustacea; Multicrustacea; Malacostraca; Eumalacostraca; Peracarida; Amphipoda; Amphilochidea; Amphilochida; Eusiridira; Eusiroidea; Eusiridae; Eusirus
BSNHM4269-25	987967	YP_009740473.1	510	genus:Lacanobia	Eukaryota; Metazoa; Ecdysozoa; Arthropoda; Hexapoda; Insecta; Pterygota; Neoptera; Endopterygota; Lepidoptera; Glossata; Ditrysia; Noctuoidea; Noctuidae; Hadeninae; Lacanobia
BSNHM1070-24	1526931	ALO76863.1	515	family:Oedemeridae	Eukaryota; Metazoa; Ecdysozoa; Arthropoda; Hexapoda; Insecta; Pterygota; Neoptera; Endopterygota; Coleoptera; Polyphaga; Cucujiformia; Oedemeridae; Ischnomera
BSNHM2360-25	3119712	QUQ05862.1	510	genus:Coleophora	Eukaryota; Metazoa; Ecdysozoa; Arthropoda; Hexapoda; Insecta; Pterygota; Neoptera; Endopterygota; Lepidoptera; Glossata; Ditrysia; Gelechioidea; Coleophoridae; Coleophora
BSNHM3689-25	433198	ALO77374.1	514	subfamily:Malachiinae	Eukaryota; Metazoa; Ecdysozoa; Arthropoda; Hexapoda; Insecta; Pterygota; Neoptera; Endopterygota; Coleoptera; Polyphaga; Cucujiformia; Melyridae; Malachiinae; Clanoptilus
BSNHM1733-25	2680287	WGG31057.1	511	genus:Cydia	Eukaryota; Metazoa; Ecdysozoa; Arthropoda; Hexapoda; Insecta; Pterygota; Neoptera; Endopterygota; Lepidoptera; Glossata; Ditrysia; Tortricoidea; Tortricidae; Olethreutinae; Grapholitini; Cydia
BSNHM3630-25	1586516	ARH54235.1	515	subfamily:Alleculinae	Eukaryota; Metazoa; Ecdysozoa; Arthropoda; Hexapoda; Insecta; Pterygota; Neoptera; Endopterygota; Coleoptera; Polyphaga; Cucujiformia; Tenebrionidae; Alleculinae; Cteniopus
BSNHM1091-24	2673487	ALO76863.1	515	family:Oedemeridae	Eukaryota; Metazoa; Ecdysozoa; Arthropoda; Hexapoda; Insecta; Pterygota; Neoptera; Endopterygota; Coleoptera; Polyphaga; Cucujiformia; Oedemeridae; Ischnomera
BSNTN2971-24	3078563	YP_004581394.1	508	family:Tubuliporidae	Eukaryota; Metazoa; Spiralia; Lophotrochozoa; Bryozoa; Stenolaemata; Tubuliporida; Tubuliporidae; Tubulipora
BSNHM2259-25	1150084	QUQ05862.1	510	genus:Coleophora	Eukaryota; Metazoa; Ecdysozoa; Arthropoda; Hexapoda; Insecta; Pterygota; Neoptera; Endopterygota; Lepidoptera; Glossata; Ditrysia; Gelechioidea; Coleophoridae; Coleophora
BSNHM4268-25	987965	YP_009740473.1	510	genus:Lacanobia	Eukaryota; Metazoa; Ecdysozoa; Arthropoda; Hexapoda; Insecta; Pterygota; Neoptera; Endopterygota; Lepidoptera; Glossata; Ditrysia; Noctuoidea; Noctuidae; Hadeninae; Lacanobia
BSNTN1225-23	1719116	YP_010700920.1	520	family:Spionidae	Eukaryota; Metazoa; Spiralia; Lophotrochozoa; Annelida; Polychaeta; Sedentaria; Canalipalpata; Spionida; Spionidae; Rhynchospio
BSNHM4295-25	1858102	XOI42562.1	511	subfamily:Hadeninae	Eukaryota; Metazoa; Ecdysozoa; Arthropoda; Hexapoda; Insecta; Pterygota; Neoptera; Endopterygota; Lepidoptera; Glossata; Ditrysia; Noctuoidea; Noctuidae; Hadeninae; Mythimna
BSNHM1770-25	2561289	YP_010534988.1	510	genus:Epinotia	Eukaryota; Metazoa; Ecdysozoa; Arthropoda; Hexapoda; Insecta; Pterygota; Neoptera; Endopterygota; Lepidoptera; Glossata; Ditrysia; Tortricoidea; Tortricidae; Olethreutinae; Eucosmini; Epinotia
BGEPL513-24	446238	ALO64524.1	515	genus:Andrena	Eukaryota; Metazoa; Ecdysozoa; Arthropoda; Hexapoda; Insecta; Pterygota; Neoptera; Endopterygota; Hymenoptera; Apocrita; Aculeata; Apoidea; Anthophila; Andrenidae; Andreninae; Andrena; Micrandrena
BGEPL438-24	287355	XOX21193.1	519	family:Zygaenidae	Eukaryota; Metazoa; Ecdysozoa; Arthropoda; Hexapoda; Insecta; Pterygota; Neoptera; Endopterygota; Lepidoptera; Glossata; Ditrysia; Zygaenoidea; Zygaenidae; Chalcosiinae; Chalcosia
BGEPL496-24	1542552	ALO64811.1	518	family:Halictidae	Eukaryota; Metazoa; Ecdysozoa; Arthropoda; Hexapoda; Insecta; Pterygota; Neoptera; Endopterygota; Hymenoptera; Apocrita; Aculeata; Apoidea; Anthophila; Halictidae; Halictinae; Halictini; Lasioglossum; Evylaeus
BSNTN1195-23	2588632	YP_010700920.1	520	family:Spionidae	Eukaryota; Metazoa; Spiralia; Lophotrochozoa; Annelida; Polychaeta; Sedentaria; Canalipalpata; Spionida; Spionidae; Rhynchospio
BSNTN3028-24	3078563	YP_004581394.1	508	family:Tubuliporidae	Eukaryota; Metazoa; Spiralia; Lophotrochozoa; Bryozoa; Stenolaemata; Tubuliporida; Tubuliporidae; Tubulipora
BSNHM4312-25	987981	YP_010326935.1	511	subfamily:Xyleninae	Eukaryota; Metazoa; Ecdysozoa; Arthropoda; Hexapoda; Insecta; Pterygota; Neoptera; Endopterygota; Lepidoptera; Glossata; Ditrysia; Noctuoidea; Noctuidae; Xyleninae; Actinotia
BGEPL555-24	544954	ALO64714.1	516	species:Nomada goodeniana	Eukaryota; Metazoa; Ecdysozoa; Arthropoda; Hexapoda; Insecta; Pterygota; Neoptera; Endopterygota; Hymenoptera; Apocrita; Aculeata; Apoidea; Anthophila; Apidae; Nomadini; Nomada
BSNHM1730-25	2567694	XOK39011.1	510	subfamily:Tineinae	Eukaryota; Metazoa; Ecdysozoa; Arthropoda; Hexapoda; Insecta; Pterygota; Neoptera; Endopterygota; Lepidoptera; Glossata; Ditrysia; Tineoidea; Tineidae; Tineinae; Ceratophaga
BSNHM1710-25	2561943	UPU95823.1	511	subfamily:Anomologinae	Eukaryota; Metazoa; Ecdysozoa; Arthropoda; Hexapoda; Insecta; Pterygota; Neoptera; Endopterygota; Lepidoptera; Glossata; Ditrysia; Gelechioidea; Gelechiidae; Anomologinae; Monochroa
BSNHM2224-25	1869811	YP_010403032.1	510	family:Plutellidae	Eukaryota; Metazoa; Ecdysozoa; Arthropoda; Hexapoda; Insecta; Pterygota; Neoptera; Endopterygota; Lepidoptera; Glossata; Ditrysia; Yponomeutoidea; Plutellidae; Plutella
BSNHM3635-25	1586516	ARH54235.1	515	subfamily:Alleculinae	Eukaryota; Metazoa; Ecdysozoa; Arthropoda; Hexapoda; Insecta; Pterygota; Neoptera; Endopterygota; Coleoptera; Polyphaga; Cucujiformia; Tenebrionidae; Alleculinae; Cteniopus
BSNHM2138-25	1101033	YP_010303528.1	510	genus:Phyllonorycter	Eukaryota; Metazoa; Ecdysozoa; Arthropoda; Hexapoda; Insecta; Pterygota; Neoptera; Endopterygota; Lepidoptera; Glossata; Ditrysia; Tineoidea; Gracillariidae; Phyllonorycter
BSNTN2933-24	2094507	AWI62651.1	520	infraorder:Amphilochida	Eukaryota; Metazoa; Ecdysozoa; Arthropoda; Crustacea; Multicrustacea; Malacostraca; Eumalacostraca; Peracarida; Amphipoda; Amphilochidea; Amphilochida; Amphilochidira; Iphimedioidea; Epimeriidae; Epimeria
BSNHM2315-25	1857998	QUQ05862.1	510	genus:Coleophora	Eukaryota; Metazoa; Ecdysozoa; Arthropoda; Hexapoda; Insecta; Pterygota; Neoptera; Endopterygota; Lepidoptera; Glossata; Ditrysia; Gelechioidea; Coleophoridae; Coleophora
BSNHM2164-25	1858031	YP_011002919.1	512	superfamily:Yponomeutoidea	Eukaryota; Metazoa; Ecdysozoa; Arthropoda; Hexapoda; Insecta; Pterygota; Neoptera; Endopterygota; Lepidoptera; Glossata; Ditrysia; Yponomeutoidea; Lyonetiidae; Leucoptera
BSNHM2157-25	748209	ADE60042.1	512	species:Pyropteron affine	Eukaryota; Metazoa; Ecdysozoa; Arthropoda; Hexapoda; Insecta; Pterygota; Neoptera; Endopterygota; Lepidoptera; Glossata; Ditrysia; Sesioidea; Sesiidae; Sesiinae; Synanthedonini; Pyropteron
BSNHM2101-25	199052	YP_010303528.1	510	genus:Phyllonorycter	Eukaryota; Metazoa; Ecdysozoa; Arthropoda; Hexapoda; Insecta; Pterygota; Neoptera; Endopterygota; Lepidoptera; Glossata; Ditrysia; Tineoidea; Gracillariidae; Phyllonorycter
BSNTN1218-23	46601	YP_010295738.1	516	genus:Polydora	Eukaryota; Metazoa; Spiralia; Lophotrochozoa; Annelida; Polychaeta; Sedentaria; Canalipalpata; Spionida; Spionidae; Polydora
BSNTN2147-24	1919275	ABF60115.1	550	family:Hiatellidae	Eukaryota; Metazoa; Spiralia; Lophotrochozoa; Mollusca; Bivalvia; Autobranchia; Heteroconchia; Euheterodonta; Imparidentia; Adapedonta; Hiatelloidea; Hiatellidae; Hiatella
BSNTN3238-24	2871083	UDE31807.1	513	parvorder:Caprellidira	Eukaryota; Metazoa; Ecdysozoa; Arthropoda; Crustacea; Multicrustacea; Malacostraca; Eumalacostraca; Peracarida; Amphipoda; Senticaudata; Corophiida; Caprellidira; Caprelloidea; Cyamidae; Cyamus
BSNHM1077-24	3229140	ALO76863.1	515	family:Oedemeridae	Eukaryota; Metazoa; Ecdysozoa; Arthropoda; Hexapoda; Insecta; Pterygota; Neoptera; Endopterygota; Coleoptera; Polyphaga; Cucujiformia; Oedemeridae; Ischnomera
BSNHM2222-25	753318	YP_010403032.1	510	family:Plutellidae	Eukaryota; Metazoa; Ecdysozoa; Arthropoda; Hexapoda; Insecta; Pterygota; Neoptera; Endopterygota; Lepidoptera; Glossata; Ditrysia; Yponomeutoidea; Plutellidae; Plutella
BSNTN2909-24	1732131	AWI62651.1	520	parvorder:Amphilochidira	Eukaryota; Metazoa; Ecdysozoa; Arthropoda; Crustacea; Multicrustacea; Malacostraca; Eumalacostraca; Peracarida; Amphipoda; Amphilochidea; Amphilochida; Amphilochidira; Iphimedioidea; Epimeriidae; Epimeria
BSNTN2964-24	3078563	YP_004581394.1	508	family:Tubuliporidae	Eukaryota; Metazoa; Spiralia; Lophotrochozoa; Bryozoa; Stenolaemata; Tubuliporida; Tubuliporidae; Tubulipora
BSNTN1141-23	76168	XQJ36233.1	510	superfamily:Anadoridoidea	Eukaryota; Metazoa; Spiralia; Lophotrochozoa; Mollusca; Gastropoda; Heterobranchia; Euthyneura; Nudipleura; Nudibranchia; Doridina; Anadoridoidea; Polyceridae; Nembrotha
BSNHM2223-25	753393	YP_011002919.1	512	superfamily:Yponomeutoidea	Eukaryota; Metazoa; Ecdysozoa; Arthropoda; Hexapoda; Insecta; Pterygota; Neoptera; Endopterygota; Lepidoptera; Glossata; Ditrysia; Yponomeutoidea; Lyonetiidae; Leucoptera
BSNHM1718-25	660106	WVR18601.1	511	superfamily:Gelechioidea	Eukaryota; Metazoa; Ecdysozoa; Arthropoda; Hexapoda; Insecta; Pterygota; Neoptera; Endopterygota; Lepidoptera; Glossata; Ditrysia; Gelechioidea; Lecithoceridae; Lecithocerinae; Homaloxestis
BSNHM4346-25	882797	AAT52201.1	514	subfamily:Noctuinae	Eukaryota; Metazoa; Ecdysozoa; Arthropoda; Hexapoda; Insecta; Pterygota; Neoptera; Endopterygota; Lepidoptera; Glossata; Ditrysia; Noctuoidea; Noctuidae; Noctuinae; Noctuini; Noctua
BSNHM2330-25	1660608	QUQ05862.1	510	genus:Coleophora	Eukaryota; Metazoa; Ecdysozoa; Arthropoda; Hexapoda; Insecta; Pterygota; Neoptera; Endopterygota; Lepidoptera; Glossata; Ditrysia; Gelechioidea; Coleophoridae; Coleophora
BSNTN3040-24	626267	YP_004581394.1	508	class:Stenolaemata	Eukaryota; Metazoa; Spiralia; Lophotrochozoa; Bryozoa; Stenolaemata; Tubuliporida; Tubuliporidae; Tubulipora
BSNHM1766-25	3127329	YP_010481012.1	511	subfamily:Pyralinae	Eukaryota; Metazoa; Ecdysozoa; Arthropoda; Hexapoda; Insecta; Pterygota; Neoptera; Endopterygota; Lepidoptera; Glossata; Ditrysia; Pyraloidea; Pyralidae; Pyralinae; Perula
BGEPL427-24	287394	XOX21193.1	519	family:Zygaenidae	Eukaryota; Metazoa; Ecdysozoa; Arthropoda; Hexapoda; Insecta; Pterygota; Neoptera; Endopterygota; Lepidoptera; Glossata; Ditrysia; Zygaenoidea; Zygaenidae; Chalcosiinae; Chalcosia
BSNHM1739-25	41187	XOX21187.1	534	order:Lepidoptera	Eukaryota; Metazoa; Ecdysozoa; Arthropoda; Hexapoda; Insecta; Pterygota; Neoptera; Endopterygota; Lepidoptera; Glossata; Ditrysia; Zygaenoidea; Limacodidae; Parasa
BSNHM2177-25	1005081	YP_009742407.1	510	genus:Caloptilia	Eukaryota; Metazoa; Ecdysozoa; Arthropoda; Hexapoda; Insecta; Pterygota; Neoptera; Endopterygota; Lepidoptera; Glossata; Ditrysia; Tineoidea; Gracillariidae; Caloptilia
BSNHM1068-24	1526931	ALO76863.1	515	family:Oedemeridae	Eukaryota; Metazoa; Ecdysozoa; Arthropoda; Hexapoda; Insecta; Pterygota; Neoptera; Endopterygota; Coleoptera; Polyphaga; Cucujiformia; Oedemeridae; Ischnomera
BSNTN1191-23	862914	YP_010924975.1	513	genus:Harmothoe	Eukaryota; Metazoa; Spiralia; Lophotrochozoa; Annelida; Polychaeta; Errantia; Phyllodocida; Polynoidae; Harmothoe
BSNTN3290-24	1806148	AWI62651.1	520	superfamily:Iphimedioidea	Eukaryota; Metazoa; Ecdysozoa; Arthropoda; Crustacea; Multicrustacea; Malacostraca; Eumalacostraca; Peracarida; Amphipoda; Amphilochidea; Amphilochida; Amphilochidira; Iphimedioidea; Epimeriidae; Epimeria
BSNHM2146-25	271973	YP_010026604.1	510	genus:Phyllocnistis	Eukaryota; Metazoa; Ecdysozoa; Arthropoda; Hexapoda; Insecta; Pterygota; Neoptera; Endopterygota; Lepidoptera; Glossata; Ditrysia; Tineoidea; Gracillariidae; Phyllocnistis
BSNTN2860-24	2630981	ADA69792.1	510	superfamily:Janiroidea	Eukaryota; Metazoa; Ecdysozoa; Arthropoda; Crustacea; Multicrustacea; Malacostraca; Eumalacostraca; Peracarida; Isopoda; Asellota; Janiroidea; Janiridae; Janira
BSNHM2211-25	1858087	YP_011002919.1	512	superfamily:Yponomeutoidea	Eukaryota; Metazoa; Ecdysozoa; Arthropoda; Hexapoda; Insecta; Pterygota; Neoptera; Endopterygota; Lepidoptera; Glossata; Ditrysia; Yponomeutoidea; Lyonetiidae; Leucoptera
BSNHM2345-25	1150097	QUQ05862.1	510	genus:Coleophora	Eukaryota; Metazoa; Ecdysozoa; Arthropoda; Hexapoda; Insecta; Pterygota; Neoptera; Endopterygota; Lepidoptera; Glossata; Ditrysia; Gelechioidea; Coleophoridae; Coleophora
BSNTN2866-24	263202	ADA69792.1	510	superfamily:Janiroidea	Eukaryota; Metazoa; Ecdysozoa; Arthropoda; Crustacea; Multicrustacea; Malacostraca; Eumalacostraca; Peracarida; Isopoda; Asellota; Janiroidea; Janiridae; Janira
BGEPL425-24	287379	XOX21193.1	519	family:Zygaenidae	Eukaryota; Metazoa; Ecdysozoa; Arthropoda; Hexapoda; Insecta; Pterygota; Neoptera; Endopterygota; Lepidoptera; Glossata; Ditrysia; Zygaenoidea; Zygaenidae; Chalcosiinae; Chalcosia
BSNTN2954-24	2814890	YP_004581394.1	508	class:Stenolaemata	Eukaryota; Metazoa; Spiralia; Lophotrochozoa; Bryozoa; Stenolaemata; Tubuliporida; Tubuliporidae; Tubulipora
BSNHM2249-25	1100951	QUQ05862.1	510	genus:Coleophora	Eukaryota; Metazoa; Ecdysozoa; Arthropoda; Hexapoda; Insecta; Pterygota; Neoptera; Endopterygota; Lepidoptera; Glossata; Ditrysia; Gelechioidea; Coleophoridae; Coleophora
BSNHM2338-25	2561109	QUQ05862.1	510	genus:Coleophora	Eukaryota; Metazoa; Ecdysozoa; Arthropoda; Hexapoda; Insecta; Pterygota; Neoptera; Endopterygota; Lepidoptera; Glossata; Ditrysia; Gelechioidea; Coleophoridae; Coleophora
BSNTN3289-24	2094517	AWI62651.1	520	infraorder:Amphilochida	Eukaryota; Metazoa; Ecdysozoa; Arthropoda; Crustacea; Multicrustacea; Malacostraca; Eumalacostraca; Peracarida; Amphipoda; Amphilochidea; Amphilochida; Amphilochidira; Iphimedioidea; Epimeriidae; Epimeria
BSNTN1235-23	2824852	YP_010700920.1	520	family:Spionidae	Eukaryota; Metazoa; Spiralia; Lophotrochozoa; Annelida; Polychaeta; Sedentaria; Canalipalpata; Spionida; Spionidae; Rhynchospio
BSNTN2970-24	365325	YP_004581394.1	508	species:Tubulipora flabellaris	Eukaryota; Metazoa; Spiralia; Lophotrochozoa; Bryozoa; Stenolaemata; Tubuliporida; Tubuliporidae; Tubulipora
BGEPL485-24	3073206	ABB96385.1	533	subfamily:Chrysidinae	Eukaryota; Metazoa; Ecdysozoa; Arthropoda; Hexapoda; Insecta; Pterygota; Neoptera; Endopterygota; Hymenoptera; Apocrita; Aculeata; Chrysidoidea; Chrysididae; Chrysidinae; Chrysidini; Primeuchroeus
BSNTN1208-23	3137898	YP_010700920.1	520	family:Spionidae	Eukaryota; Metazoa; Spiralia; Lophotrochozoa; Annelida; Polychaeta; Sedentaria; Canalipalpata; Spionida; Spionidae; Rhynchospio
BSNHM1047-24	159829	UPX88474.1	513	family:Noteridae	Eukaryota; Metazoa; Ecdysozoa; Arthropoda; Hexapoda; Insecta; Pterygota; Neoptera; Endopterygota; Coleoptera; Adephaga; Dytiscoidea; Noteridae; Noterus
BSNTN2926-24	317535	YP_010636363.1	513	parvorder:Lysianassidira	Eukaryota; Metazoa; Ecdysozoa; Arthropoda; Crustacea; Multicrustacea; Malacostraca; Eumalacostraca; Peracarida; Amphipoda; Amphilochidea; Lysianassida; Lysianassidira; Lysianassoidea; Cyphocarididae
BSNHM1108-24	2673487	ALO76863.1	515	family:Oedemeridae	Eukaryota; Metazoa; Ecdysozoa; Arthropoda; Hexapoda; Insecta; Pterygota; Neoptera; Endopterygota; Coleoptera; Polyphaga; Cucujiformia; Oedemeridae; Ischnomera
BSNHM2152-25	233843	CAI05883.1	512	species:Synanthedon spheciformis	Eukaryota; Metazoa; Ecdysozoa; Arthropoda; Hexapoda; Insecta; Pterygota; Neoptera; Endopterygota; Lepidoptera; Glossata; Ditrysia; Sesioidea; Sesiidae; Sesiinae; Synanthedonini; Synanthedon
BSNHM4308-25	689299	YP_010326935.1	511	subfamily:Xyleninae	Eukaryota; Metazoa; Ecdysozoa; Arthropoda; Hexapoda; Insecta; Pterygota; Neoptera; Endopterygota; Lepidoptera; Glossata; Ditrysia; Noctuoidea; Noctuidae; Xyleninae; Actinotia
BSNTN2911-24	3076420	UIN24705.1	512	family:Eusiridae	Eukaryota; Metazoa; Ecdysozoa; Arthropoda; Crustacea; Multicrustacea; Malacostraca; Eumalacostraca; Peracarida; Amphipoda; Amphilochidea; Amphilochida; Eusiridira; Eusiroidea; Eusiridae; Eusirus
BGEPL507-24	1126399	ALO64381.1	512	genus:Sphecodes	Eukaryota; Metazoa; Ecdysozoa; Arthropoda; Hexapoda; Insecta; Pterygota; Neoptera; Endopterygota; Hymenoptera; Apocrita; Aculeata; Apoidea; Anthophila; Halictidae; Halictinae; Sphecodini; Sphecodes
BGEPL435-24	287396	XOX21193.1	519	family:Zygaenidae	Eukaryota; Metazoa; Ecdysozoa; Arthropoda; Hexapoda; Insecta; Pterygota; Neoptera; Endopterygota; Lepidoptera; Glossata; Ditrysia; Zygaenoidea; Zygaenidae; Chalcosiinae; Chalcosia
BSNHM4301-25	1870664	AAT52201.1	514	subfamily:Noctuinae	Eukaryota; Metazoa; Ecdysozoa; Arthropoda; Hexapoda; Insecta; Pterygota; Neoptera; Endopterygota; Lepidoptera; Glossata; Ditrysia; Noctuoidea; Noctuidae; Noctuinae; Noctuini; Noctua
BSNHM4305-25	2560978	YP_010326935.1	511	subfamily:Xyleninae	Eukaryota; Metazoa; Ecdysozoa; Arthropoda; Hexapoda; Insecta; Pterygota; Neoptera; Endopterygota; Lepidoptera; Glossata; Ditrysia; Noctuoidea; Noctuidae; Xyleninae; Actinotia
BSNTN2174-24	516600	ADA69792.1	510	superfamily:Janiroidea	Eukaryota; Metazoa; Ecdysozoa; Arthropoda; Crustacea; Multicrustacea; Malacostraca; Eumalacostraca; Peracarida; Isopoda; Asellota; Janiroidea; Janiridae; Janira
BSNTN3293-24	3230524	AWI62651.1	520	genus:Epimeria	Eukaryota; Metazoa; Ecdysozoa; Arthropoda; Crustacea; Multicrustacea; Malacostraca; Eumalacostraca; Peracarida; Amphipoda; Amphilochidea; Amphilochida; Amphilochidira; Iphimedioidea; Epimeriidae; Epimeria
BGEPL464-24	2561663	BBE15850.1	517	family:Psychidae	Eukaryota; Metazoa; Ecdysozoa; Arthropoda; Hexapoda; Insecta; Pterygota; Neoptera; Endopterygota; Lepidoptera; Glossata; Ditrysia; Tineoidea; Psychidae; Oiketicinae; Eumeta
BSNHM3661-25	1323404	QVM79206.1	515	species:Pyrrhidium sanguineum	Eukaryota; Metazoa; Ecdysozoa; Arthropoda; Hexapoda; Insecta; Pterygota; Neoptera; Endopterygota; Coleoptera; Polyphaga; Cucujiformia; Chrysomeloidea; Cerambycidae; Cerambycinae; Callidiini; Pyrrhidium
BSNHM2322-25	1857990	QUQ05862.1	510	genus:Coleophora	Eukaryota; Metazoa; Ecdysozoa; Arthropoda; Hexapoda; Insecta; Pterygota; Neoptera; Endopterygota; Lepidoptera; Glossata; Ditrysia; Gelechioidea; Coleophoridae; Coleophora
BSNTN1196-23	2588632	YP_010700920.1	520	family:Spionidae	Eukaryota; Metazoa; Spiralia; Lophotrochozoa; Annelida; Polychaeta; Sedentaria; Canalipalpata; Spionida; Spionidae; Rhynchospio
BSNHM4274-25	95214	YP_010713960.1	511	subfamily:Acontiinae	Eukaryota; Metazoa; Ecdysozoa; Arthropoda; Hexapoda; Insecta; Pterygota; Neoptera; Endopterygota; Lepidoptera; Glossata; Ditrysia; Noctuoidea; Noctuidae; Acontiinae; Pseudeustrotia
BSNHM2116-25	199086	YP_010303528.1	510	genus:Phyllonorycter	Eukaryota; Metazoa; Ecdysozoa; Arthropoda; Hexapoda; Insecta; Pterygota; Neoptera; Endopterygota; Lepidoptera; Glossata; Ditrysia; Tineoidea; Gracillariidae; Phyllonorycter
BSNHM2290-25	1859601	QUQ05862.1	510	genus:Coleophora	Eukaryota; Metazoa; Ecdysozoa; Arthropoda; Hexapoda; Insecta; Pterygota; Neoptera; Endopterygota; Lepidoptera; Glossata; Ditrysia; Gelechioidea; Coleophoridae; Coleophora
BGEPL447-24	287355	XOX21193.1	519	family:Zygaenidae	Eukaryota; Metazoa; Ecdysozoa; Arthropoda; Hexapoda; Insecta; Pterygota; Neoptera; Endopterygota; Lepidoptera; Glossata; Ditrysia; Zygaenoidea; Zygaenidae; Chalcosiinae; Chalcosia
BSNHM3663-25	433052	UOI84468.1	515	genus:Metoecus	Eukaryota; Metazoa; Ecdysozoa; Arthropoda; Hexapoda; Insecta; Pterygota; Neoptera; Endopterygota; Coleoptera; Polyphaga; Cucujiformia; Ripiphoridae; Metoecus
BSNHM2095-25	199055	YP_010303528.1	510	genus:Phyllonorycter	Eukaryota; Metazoa; Ecdysozoa; Arthropoda; Hexapoda; Insecta; Pterygota; Neoptera; Endopterygota; Lepidoptera; Glossata; Ditrysia; Tineoidea; Gracillariidae; Phyllonorycter
BSNTN2168-24	177494	YP_002727975.1	508	family:Pyramidellidae	Eukaryota; Metazoa; Spiralia; Lophotrochozoa; Mollusca; Gastropoda; Heterobranchia; Euthyneura; Panpulmonata; Pyramidelloidea; Pyramidellidae; Pyramidella
BSNTN1228-23	271776	YP_010700920.1	520	family:Spionidae	Eukaryota; Metazoa; Spiralia; Lophotrochozoa; Annelida; Polychaeta; Sedentaria; Canalipalpata; Spionida; Spionidae; Rhynchospio
BGEPL434-24	287396	XOX21193.1	519	family:Zygaenidae	Eukaryota; Metazoa; Ecdysozoa; Arthropoda; Hexapoda; Insecta; Pterygota; Neoptera; Endopterygota; Lepidoptera; Glossata; Ditrysia; Zygaenoidea; Zygaenidae; Chalcosiinae; Chalcosia
BSNTN3300-24	2094514	AWI62651.1	520	infraorder:Amphilochida	Eukaryota; Metazoa; Ecdysozoa; Arthropoda; Crustacea; Multicrustacea; Malacostraca; Eumalacostraca; Peracarida; Amphipoda; Amphilochidea; Amphilochida; Amphilochidira; Iphimedioidea; Epimeriidae; Epimeria
BSNHM4304-25	2560978	YP_010326935.1	511	subfamily:Xyleninae	Eukaryota; Metazoa; Ecdysozoa; Arthropoda; Hexapoda; Insecta; Pterygota; Neoptera; Endopterygota; Lepidoptera; Glossata; Ditrysia; Noctuoidea; Noctuidae; Xyleninae; Actinotia
BSNHM4351-25	1869964	URT60208.1	511	genus:Gortyna	Eukaryota; Metazoa; Ecdysozoa; Arthropoda; Hexapoda; Insecta; Pterygota; Neoptera; Endopterygota; Lepidoptera; Glossata; Ditrysia; Noctuoidea; Noctuidae; Xyleninae; Gortyna
BSNTN2876-24	96879	RXG59850.1	560	order:Isopoda	Eukaryota; Metazoa; Ecdysozoa; Arthropoda; Crustacea; Multicrustacea; Malacostraca; Eumalacostraca; Peracarida; Isopoda; Oniscidea; Crinocheta; Armadillidiidae; Armadillidium
BSNHM1782-25	1372932	YP_009627333.1	514	subfamily:Spilomelinae	Eukaryota; Metazoa; Ecdysozoa; Arthropoda; Hexapoda; Insecta; Pterygota; Neoptera; Endopterygota; Lepidoptera; Glossata; Ditrysia; Pyraloidea; Crambidae; Spilomelinae; Glyphodes
BSNTN2166-24	177494	YP_002727975.1	508	family:Pyramidellidae	Eukaryota; Metazoa; Spiralia; Lophotrochozoa; Mollusca; Gastropoda; Heterobranchia; Euthyneura; Panpulmonata; Pyramidelloidea; Pyramidellidae; Pyramidella
BSNHM1707-25	1870081	YP_009241700.1	510	genus:Mesophleps	Eukaryota; Metazoa; Ecdysozoa; Arthropoda; Hexapoda; Insecta; Pterygota; Neoptera; Endopterygota; Lepidoptera; Glossata; Ditrysia; Gelechioidea; Gelechiidae; Anacampsinae; Mesophleps
BGEPL393-24	1869402	YP_010329773.1	511	genus:Actebia	Eukaryota; Metazoa; Ecdysozoa; Arthropoda; Hexapoda; Insecta; Pterygota; Neoptera; Endopterygota; Lepidoptera; Glossata; Ditrysia; Noctuoidea; Noctuidae; Noctuinae; Noctuini; Actebia
BSNHM1053-24	1921030	UPX88474.1	513	family:Noteridae	Eukaryota; Metazoa; Ecdysozoa; Arthropoda; Hexapoda; Insecta; Pterygota; Neoptera; Endopterygota; Coleoptera; Adephaga; Dytiscoidea; Noteridae; Noterus
BSNTN2984-24	646406	YP_004581394.1	508	class:Stenolaemata	Eukaryota; Metazoa; Spiralia; Lophotrochozoa; Bryozoa; Stenolaemata; Tubuliporida; Tubuliporidae; Tubulipora
BSNTN2856-24	263202	ADA69792.1	510	superfamily:Janiroidea	Eukaryota; Metazoa; Ecdysozoa; Arthropoda; Crustacea; Multicrustacea; Malacostraca; Eumalacostraca; Peracarida; Isopoda; Asellota; Janiroidea; Janiridae; Janira
BSNTN2993-24	626268	YP_004581394.1	508	class:Stenolaemata	Eukaryota; Metazoa; Spiralia; Lophotrochozoa; Bryozoa; Stenolaemata; Tubuliporida; Tubuliporidae; Tubulipora
BGEPL547-24	1148818	ALO64574.1	512	tribe:Osmiini	Eukaryota; Metazoa; Ecdysozoa; Arthropoda; Hexapoda; Insecta; Pterygota; Neoptera; Endopterygota; Hymenoptera; Apocrita; Aculeata; Apoidea; Anthophila; Megachilidae; Megachilinae; Osmia
BSNTN2150-24	2930578	YP_010852297.1	527	order:Littorinimorpha	Eukaryota; Metazoa; Spiralia; Lophotrochozoa; Mollusca; Gastropoda; Caenogastropoda; Littorinimorpha; Calyptraeoidea; Calyptraeidae; Desmaulus
BSNHM2107-25	199028	YP_010303528.1	510	genus:Phyllonorycter	Eukaryota; Metazoa; Ecdysozoa; Arthropoda; Hexapoda; Insecta; Pterygota; Neoptera; Endopterygota; Lepidoptera; Glossata; Ditrysia; Tineoidea; Gracillariidae; Phyllonorycter
BSNHM2166-25	753184	YP_011002919.1	512	superfamily:Yponomeutoidea	Eukaryota; Metazoa; Ecdysozoa; Arthropoda; Hexapoda; Insecta; Pterygota; Neoptera; Endopterygota; Lepidoptera; Glossata; Ditrysia; Yponomeutoidea; Lyonetiidae; Leucoptera
BSNHM4337-25	987931	YP_010326935.1	511	subfamily:Xyleninae	Eukaryota; Metazoa; Ecdysozoa; Arthropoda; Hexapoda; Insecta; Pterygota; Neoptera; Endopterygota; Lepidoptera; Glossata; Ditrysia; Noctuoidea; Noctuidae; Xyleninae; Actinotia
BGEPL481-24	1889498	AZL93153.1	515	genus:Cleptes	Eukaryota; Metazoa; Ecdysozoa; Arthropoda; Hexapoda; Insecta; Pterygota; Neoptera; Endopterygota; Hymenoptera; Apocrita; Aculeata; Chrysidoidea; Chrysididae; Cleptinae; Cleptes
BSNHM2137-25	1101033	YP_010303528.1	510	genus:Phyllonorycter	Eukaryota; Metazoa; Ecdysozoa; Arthropoda; Hexapoda; Insecta; Pterygota; Neoptera; Endopterygota; Lepidoptera; Glossata; Ditrysia; Tineoidea; Gracillariidae; Phyllonorycter
BGEPL471-24	1101129	YP_009775673.1	511	subfamily:Naryciinae	Eukaryota; Metazoa; Ecdysozoa; Arthropoda; Hexapoda; Insecta; Pterygota; Neoptera; Endopterygota; Lepidoptera; Glossata; Ditrysia; Tineoidea; Psychidae; Naryciinae; Dahlica
BSNTN1223-23	2248421	XRB77414.1	515	genus:Terebellides	Eukaryota; Metazoa; Spiralia; Lophotrochozoa; Annelida; Polychaeta; Sedentaria; Canalipalpata; Terebellida; Terebelliformia; Trichobranchidae; Terebellides
BSNTN3314-24	2094567	AWI62651.1	520	infraorder:Amphilochida	Eukaryota; Metazoa; Ecdysozoa; Arthropoda; Crustacea; Multicrustacea; Malacostraca; Eumalacostraca; Peracarida; Amphipoda; Amphilochidea; Amphilochida; Amphilochidira; Iphimedioidea; Epimeriidae; Epimeria
BSNHM2264-25	1150100	QUQ05862.1	510	genus:Coleophora	Eukaryota; Metazoa; Ecdysozoa; Arthropoda; Hexapoda; Insecta; Pterygota; Neoptera; Endopterygota; Lepidoptera; Glossata; Ditrysia; Gelechioidea; Coleophoridae; Coleophora
BSNHM2336-25	2561109	QUQ05862.1	510	genus:Coleophora	Eukaryota; Metazoa; Ecdysozoa; Arthropoda; Hexapoda; Insecta; Pterygota; Neoptera; Endopterygota; Lepidoptera; Glossata; Ditrysia; Gelechioidea; Coleophoridae; Coleophora
BGEPL559-24	860349	XKI73235.1	511	family:Stratiomyidae	Eukaryota; Metazoa; Ecdysozoa; Arthropoda; Hexapoda; Insecta; Pterygota; Neoptera; Endopterygota; Diptera; Brachycera; Stratiomyomorpha; Stratiomyidae; Hermetiinae; Hermetia
BSNHM2288-25	1150060	QUQ05862.1	510	genus:Coleophora	Eukaryota; Metazoa; Ecdysozoa; Arthropoda; Hexapoda; Insecta; Pterygota; Neoptera; Endopterygota; Lepidoptera; Glossata; Ditrysia; Gelechioidea; Coleophoridae; Coleophora
BSNTN3036-24	560975	YP_004581394.1	508	genus:Tubulipora	Eukaryota; Metazoa; Spiralia; Lophotrochozoa; Bryozoa; Stenolaemata; Tubuliporida; Tubuliporidae; Tubulipora
BGEPL421-24	2969169	YP_011056617.1	510	subfamily:Crambinae	Eukaryota; Metazoa; Ecdysozoa; Arthropoda; Hexapoda; Insecta; Pterygota; Neoptera; Endopterygota; Lepidoptera; Glossata; Ditrysia; Pyraloidea; Crambidae; Crambinae; Chilo
BSNHM2110-25	198958	YP_010303528.1	510	genus:Phyllonorycter	Eukaryota; Metazoa; Ecdysozoa; Arthropoda; Hexapoda; Insecta; Pterygota; Neoptera; Endopterygota; Lepidoptera; Glossata; Ditrysia; Tineoidea; Gracillariidae; Phyllonorycter
BSNHM4316-25	987905	BBI36972.1	511	subfamily:Cuculliinae	Eukaryota; Metazoa; Ecdysozoa; Arthropoda; Hexapoda; Insecta; Pterygota; Neoptera; Endopterygota; Lepidoptera; Glossata; Ditrysia; Noctuoidea; Noctuidae; Cuculliinae; Cucullia
BSNTN2888-24	2576343	AWI62651.1	520	infraorder:Amphilochida	Eukaryota; Metazoa; Ecdysozoa; Arthropoda; Crustacea; Multicrustacea; Malacostraca; Eumalacostraca; Peracarida; Amphipoda; Amphilochidea; Amphilochida; Amphilochidira; Iphimedioidea; Epimeriidae; Epimeria
BSNTN2138-24	246752	YP_010944392.1	512	order:Carditida	Eukaryota; Metazoa; Spiralia; Lophotrochozoa; Mollusca; Bivalvia; Autobranchia; Heteroconchia; Archiheterodonta; Carditida; Carditoidea; Carditidae; Cardita
BSNTN2980-24	560975	YP_004581394.1	508	genus:Tubulipora	Eukaryota; Metazoa; Spiralia; Lophotrochozoa; Bryozoa; Stenolaemata; Tubuliporida; Tubuliporidae; Tubulipora
BSNHM2189-25	1178174	AAB05556.1	511	genus:Yponomeuta	Eukaryota; Metazoa; Ecdysozoa; Arthropoda; Hexapoda; Insecta; Pterygota; Neoptera; Endopterygota; Lepidoptera; Glossata; Ditrysia; Yponomeutoidea; Yponomeutidae; Yponomeutinae; Yponomeuta
BSNHM3601-25	2766446	ALO77374.1	514	family:Melyridae	Eukaryota; Metazoa; Ecdysozoa; Arthropoda; Hexapoda; Insecta; Pterygota; Neoptera; Endopterygota; Coleoptera; Polyphaga; Cucujiformia; Melyridae; Malachiinae; Clanoptilus
BSNTN2111-24	2555689	QXX99485.1	512	order:Cumacea	Eukaryota; Metazoa; Ecdysozoa; Arthropoda; Crustacea; Multicrustacea; Malacostraca; Eumalacostraca; Peracarida; Cumacea; Diastylidae; Dimorphostylis
BSNHM2292-25	1150080	QUQ05862.1	510	genus:Coleophora	Eukaryota; Metazoa; Ecdysozoa; Arthropoda; Hexapoda; Insecta; Pterygota; Neoptera; Endopterygota; Lepidoptera; Glossata; Ditrysia; Gelechioidea; Coleophoridae; Coleophora
BSNTN2123-24	241154	YP_784022.1	530	genus:Acanthocardia	Eukaryota; Metazoa; Spiralia; Lophotrochozoa; Mollusca; Bivalvia; Autobranchia; Heteroconchia; Euheterodonta; Imparidentia; Neoheterodontei; Cardiida; Cardioidea; Cardiidae; Lymnocardiinae; Acanthocardia
BSNHM1102-24	2696797	ALO76863.1	515	family:Oedemeridae	Eukaryota; Metazoa; Ecdysozoa; Arthropoda; Hexapoda; Insecta; Pterygota; Neoptera; Endopterygota; Coleoptera; Polyphaga; Cucujiformia; Oedemeridae; Ischnomera
BSNTN2963-24	2814890	YP_004581394.1	508	class:Stenolaemata	Eukaryota; Metazoa; Spiralia; Lophotrochozoa; Bryozoa; Stenolaemata; Tubuliporida; Tubuliporidae; Tubulipora
BSNHM2236-25	3112333	AII02271.1	510	genus:Epermenia	Eukaryota; Metazoa; Ecdysozoa; Arthropoda; Hexapoda; Insecta; Pterygota; Neoptera; Endopterygota; Lepidoptera; Glossata; Ditrysia; Epermenioidea; Epermeniidae; Epermenia
BSNHM4326-25	987861	WHL46449.1	510	genus:Acronicta	Eukaryota; Metazoa; Ecdysozoa; Arthropoda; Hexapoda; Insecta; Pterygota; Neoptera; Endopterygota; Lepidoptera; Glossata; Ditrysia; Noctuoidea; Noctuidae; Acronictinae; Acronicta
BSNTN3283-24	2094494	AZH08539.1	512	superfamily:Dexaminoidea	Eukaryota; Metazoa; Ecdysozoa; Arthropoda; Crustacea; Multicrustacea; Malacostraca; Eumalacostraca; Peracarida; Amphipoda; Amphilochidea; Lysianassida; Synopiidira; Dexaminoidea; Pardaliscidae; Halice
BSNHM1107-24	1588285	ALO76863.1	515	family:Oedemeridae	Eukaryota; Metazoa; Ecdysozoa; Arthropoda; Hexapoda; Insecta; Pterygota; Neoptera; Endopterygota; Coleoptera; Polyphaga; Cucujiformia; Oedemeridae; Ischnomera
BSNHM2221-25	753318	YP_010403032.1	510	family:Plutellidae	Eukaryota; Metazoa; Ecdysozoa; Arthropoda; Hexapoda; Insecta; Pterygota; Neoptera; Endopterygota; Lepidoptera; Glossata; Ditrysia; Yponomeutoidea; Plutellidae; Plutella
BSNTN3261-24	2770983	UIN24705.1	512	genus:Eusirus	Eukaryota; Metazoa; Ecdysozoa; Arthropoda; Crustacea; Multicrustacea; Malacostraca; Eumalacostraca; Peracarida; Amphipoda; Amphilochidea; Amphilochida; Eusiridira; Eusiroidea; Eusiridae; Eusirus
BSNHM1767-25	753326	BBE15850.1	517	superfamily:Tineoidea	Eukaryota; Metazoa; Ecdysozoa; Arthropoda; Hexapoda; Insecta; Pterygota; Neoptera; Endopterygota; Lepidoptera; Glossata; Ditrysia; Tineoidea; Psychidae; Oiketicinae; Eumeta
BSNHM3693-25	1104633	ALO77374.1	514	subfamily:Malachiinae	Eukaryota; Metazoa; Ecdysozoa; Arthropoda; Hexapoda; Insecta; Pterygota; Neoptera; Endopterygota; Coleoptera; Polyphaga; Cucujiformia; Melyridae; Malachiinae; Clanoptilus
BGEPL562-24	3079840	APZ75600.1	519	subfamily:Pepsinae	Eukaryota; Metazoa; Ecdysozoa; Arthropoda; Hexapoda; Insecta; Pterygota; Neoptera; Endopterygota; Hymenoptera; Apocrita; Aculeata; Pompiloidea; Pompilidae; Pepsinae; Auplopus
BSNHM2155-25	233842	ADE60045.1	512	genus:Synanthedon	Eukaryota; Metazoa; Ecdysozoa; Arthropoda; Hexapoda; Insecta; Pterygota; Neoptera; Endopterygota; Lepidoptera; Glossata; Ditrysia; Sesioidea; Sesiidae; Sesiinae; Synanthedonini; Synanthedon
BSNHM3645-25	1586516	ARH54235.1	515	subfamily:Alleculinae	Eukaryota; Metazoa; Ecdysozoa; Arthropoda; Hexapoda; Insecta; Pterygota; Neoptera; Endopterygota; Coleoptera; Polyphaga; Cucujiformia; Tenebrionidae; Alleculinae; Cteniopus
BSNHM2312-25	2561135	QUQ05862.1	510	genus:Coleophora	Eukaryota; Metazoa; Ecdysozoa; Arthropoda; Hexapoda; Insecta; Pterygota; Neoptera; Endopterygota; Lepidoptera; Glossata; Ditrysia; Gelechioidea; Coleophoridae; Coleophora
BSNHM2277-25	1150026	QUQ05862.1	510	genus:Coleophora	Eukaryota; Metazoa; Ecdysozoa; Arthropoda; Hexapoda; Insecta; Pterygota; Neoptera; Endopterygota; Lepidoptera; Glossata; Ditrysia; Gelechioidea; Coleophoridae; Coleophora
BSNTN2953-24	560971	YP_004581394.1	508	class:Stenolaemata	Eukaryota; Metazoa; Spiralia; Lophotrochozoa; Bryozoa; Stenolaemata; Tubuliporida; Tubuliporidae; Tubulipora
BGEPL498-24	1126399	ALO64381.1	512	genus:Sphecodes	Eukaryota; Metazoa; Ecdysozoa; Arthropoda; Hexapoda; Insecta; Pterygota; Neoptera; Endopterygota; Hymenoptera; Apocrita; Aculeata; Apoidea; Anthophila; Halictidae; Halictinae; Sphecodini; Sphecodes
BSNTN3034-24	626268	YP_004581394.1	508	class:Stenolaemata	Eukaryota; Metazoa; Spiralia; Lophotrochozoa; Bryozoa; Stenolaemata; Tubuliporida; Tubuliporidae; Tubulipora
BSNHM3644-25	1586516	ARH54235.1	515	subfamily:Alleculinae	Eukaryota; Metazoa; Ecdysozoa; Arthropoda; Hexapoda; Insecta; Pterygota; Neoptera; Endopterygota; Coleoptera; Polyphaga; Cucujiformia; Tenebrionidae; Alleculinae; Cteniopus
BGEPL418-24	2561037	YP_010478004.1	515	family:Noctuidae	Eukaryota; Metazoa; Ecdysozoa; Arthropoda; Hexapoda; Insecta; Pterygota; Neoptera; Endopterygota; Lepidoptera; Glossata; Ditrysia; Noctuoidea; Noctuidae; Plusiinae; Chrysodeixis
BSNHM2175-25	1005081	YP_009742407.1	510	genus:Caloptilia	Eukaryota; Metazoa; Ecdysozoa; Arthropoda; Hexapoda; Insecta; Pterygota; Neoptera; Endopterygota; Lepidoptera; Glossata; Ditrysia; Tineoidea; Gracillariidae; Caloptilia
BSNTN1234-23	2824852	YP_010700920.1	520	family:Spionidae	Eukaryota; Metazoa; Spiralia; Lophotrochozoa; Annelida; Polychaeta; Sedentaria; Canalipalpata; Spionida; Spionidae; Rhynchospio
BSNHM4294-25	1557643	XOI42562.1	511	subfamily:Hadeninae	Eukaryota; Metazoa; Ecdysozoa; Arthropoda; Hexapoda; Insecta; Pterygota; Neoptera; Endopterygota; Lepidoptera; Glossata; Ditrysia; Noctuoidea; Noctuidae; Hadeninae; Mythimna
BSNTN2113-24	95545	QCD14057.1	588	family:Pectinidae	Eukaryota; Metazoa; Spiralia; Lophotrochozoa; Mollusca; Bivalvia; Autobranchia; Pteriomorphia; Pectinida; Pectinoidea; Pectinidae; Crassadoma
BSNTN2885-24	2684205	UIN24705.1	512	parvorder:Eusiridira	Eukaryota; Metazoa; Ecdysozoa; Arthropoda; Crustacea; Multicrustacea; Malacostraca; Eumalacostraca; Peracarida; Amphipoda; Amphilochidea; Amphilochida; Eusiridira; Eusiroidea; Eusiridae; Eusirus
BSNTN2104-24	182174	YP_010958751.1	551	family:Limidae	Eukaryota; Metazoa; Spiralia; Lophotrochozoa; Mollusca; Bivalvia; Autobranchia; Pteriomorphia; Limoida; Limidae; Lima
BSNTN2130-24	3062184	BAV25162.1	539	family:Thyasiridae	Eukaryota; Metazoa; Spiralia; Lophotrochozoa; Mollusca; Bivalvia; Autobranchia; Heteroconchia; Euheterodonta; Imparidentia; Lucinida; Thyasiroidea; Thyasiridae; Conchocele
BSNHM1051-24	110027	UPX88474.1	513	species:Noterus clavicornis	Eukaryota; Metazoa; Ecdysozoa; Arthropoda; Hexapoda; Insecta; Pterygota; Neoptera; Endopterygota; Coleoptera; Adephaga; Dytiscoidea; Noteridae; Noterus
BSNTN2878-24	2163194	ADA69792.1	510	superfamily:Janiroidea	Eukaryota; Metazoa; Ecdysozoa; Arthropoda; Crustacea; Multicrustacea; Malacostraca; Eumalacostraca; Peracarida; Isopoda; Asellota; Janiroidea; Janiridae; Janira
BSNHM1038-24	1588250	ALO77010.1	514	family:Mordellidae	Eukaryota; Metazoa; Ecdysozoa; Arthropoda; Hexapoda; Insecta; Pterygota; Neoptera; Endopterygota; Coleoptera; Polyphaga; Cucujiformia; Mordellidae
BSNTN2094-24	120383	YP_010418330.1	514	genus:Cuspidaria	Eukaryota; Metazoa; Spiralia; Lophotrochozoa; Mollusca; Bivalvia; Autobranchia; Heteroconchia; Euheterodonta; Anomalodesmata; Poromyoidea; Cuspidariidae; Cuspidaria
BGEPL419-24	2561037	YP_010478004.1	515	family:Noctuidae	Eukaryota; Metazoa; Ecdysozoa; Arthropoda; Hexapoda; Insecta; Pterygota; Neoptera; Endopterygota; Lepidoptera; Glossata; Ditrysia; Noctuoidea; Noctuidae; Plusiinae; Chrysodeixis
BGEPL469-24	2561109	QUQ05862.1	510	genus:Coleophora	Eukaryota; Metazoa; Ecdysozoa; Arthropoda; Hexapoda; Insecta; Pterygota; Neoptera; Endopterygota; Lepidoptera; Glossata; Ditrysia; Gelechioidea; Coleophoridae; Coleophora
BSNHM3656-25	2571451	ALO77374.1	514	subfamily:Malachiinae	Eukaryota; Metazoa; Ecdysozoa; Arthropoda; Hexapoda; Insecta; Pterygota; Neoptera; Endopterygota; Coleoptera; Polyphaga; Cucujiformia; Melyridae; Malachiinae; Clanoptilus
BGEPL444-24	287355	XOX21193.1	519	family:Zygaenidae	Eukaryota; Metazoa; Ecdysozoa; Arthropoda; Hexapoda; Insecta; Pterygota; Neoptera; Endopterygota; Lepidoptera; Glossata; Ditrysia; Zygaenoidea; Zygaenidae; Chalcosiinae; Chalcosia
BSNTN2975-24	626267	YP_004581394.1	508	class:Stenolaemata	Eukaryota; Metazoa; Spiralia; Lophotrochozoa; Bryozoa; Stenolaemata; Tubuliporida; Tubuliporidae; Tubulipora
BGEPL520-24	446238	ALO64524.1	515	genus:Andrena	Eukaryota; Metazoa; Ecdysozoa; Arthropoda; Hexapoda; Insecta; Pterygota; Neoptera; Endopterygota; Hymenoptera; Apocrita; Aculeata; Apoidea; Anthophila; Andrenidae; Andreninae; Andrena; Micrandrena
BGEPL535-24	273426	XCB07795.1	513	genus:Cheilosia	Eukaryota; Metazoa; Ecdysozoa; Arthropoda; Hexapoda; Insecta; Pterygota; Neoptera; Endopterygota; Diptera; Brachycera; Muscomorpha; Syrphoidea; Syrphidae; Eristalinae; Rhingiini; Cheilosia
BSNHM2180-25	1869480	YP_010985626.1	510	genus:Argyresthia	Eukaryota; Metazoa; Ecdysozoa; Arthropoda; Hexapoda; Insecta; Pterygota; Neoptera; Endopterygota; Lepidoptera; Glossata; Ditrysia; Yponomeutoidea; Argyresthiidae; Argyresthia
BSNTN3249-24	371436	YP_007026805.1	513	infraorder:Hadziida	Eukaryota; Metazoa; Ecdysozoa; Arthropoda; Crustacea; Multicrustacea; Malacostraca; Eumalacostraca; Peracarida; Amphipoda; Senticaudata; Hadziida; Hadzioidea; Metacrangonyctidae; Metacrangonyx
BSNHM1084-24	1820920	ALO76863.1	515	family:Oedemeridae	Eukaryota; Metazoa; Ecdysozoa; Arthropoda; Hexapoda; Insecta; Pterygota; Neoptera; Endopterygota; Coleoptera; Polyphaga; Cucujiformia; Oedemeridae; Ischnomera
BSNTN2999-24	3078563	YP_004581394.1	508	family:Tubuliporidae	Eukaryota; Metazoa; Spiralia; Lophotrochozoa; Bryozoa; Stenolaemata; Tubuliporida; Tubuliporidae; Tubulipora
BSNTN2912-24	1920395	AWI62651.1	520	parvorder:Amphilochidira	Eukaryota; Metazoa; Ecdysozoa; Arthropoda; Crustacea; Multicrustacea; Malacostraca; Eumalacostraca; Peracarida; Amphipoda; Amphilochidea; Amphilochida; Amphilochidira; Iphimedioidea; Epimeriidae; Epimeria
BSNTN3263-24	587150	UDE31807.1	513	parvorder:Caprellidira	Eukaryota; Metazoa; Ecdysozoa; Arthropoda; Crustacea; Multicrustacea; Malacostraca; Eumalacostraca; Peracarida; Amphipoda; Senticaudata; Corophiida; Caprellidira; Caprelloidea; Cyamidae; Cyamus
BSNHM2306-25	2561109	QUQ05862.1	510	genus:Coleophora	Eukaryota; Metazoa; Ecdysozoa; Arthropoda; Hexapoda; Insecta; Pterygota; Neoptera; Endopterygota; Lepidoptera; Glossata; Ditrysia; Gelechioidea; Coleophoridae; Coleophora
BSNHM2363-25	1869695	QUQ05862.1	510	genus:Coleophora	Eukaryota; Metazoa; Ecdysozoa; Arthropoda; Hexapoda; Insecta; Pterygota; Neoptera; Endopterygota; Lepidoptera; Glossata; Ditrysia; Gelechioidea; Coleophoridae; Coleophora
BSNHM2350-25	2561109	QUQ05862.1	510	genus:Coleophora	Eukaryota; Metazoa; Ecdysozoa; Arthropoda; Hexapoda; Insecta; Pterygota; Neoptera; Endopterygota; Lepidoptera; Glossata; Ditrysia; Gelechioidea; Coleophoridae; Coleophora
BSNHM2324-25	2561134	QUQ05862.1	510	genus:Coleophora	Eukaryota; Metazoa; Ecdysozoa; Arthropoda; Hexapoda; Insecta; Pterygota; Neoptera; Endopterygota; Lepidoptera; Glossata; Ditrysia; Gelechioidea; Coleophoridae; Coleophora
BSNHM4315-25	1870252	YP_010326935.1	511	subfamily:Xyleninae	Eukaryota; Metazoa; Ecdysozoa; Arthropoda; Hexapoda; Insecta; Pterygota; Neoptera; Endopterygota; Lepidoptera; Glossata; Ditrysia; Noctuoidea; Noctuidae; Xyleninae; Actinotia
BSNTN1161-23	2714556	YP_010924975.1	513	genus:Harmothoe	Eukaryota; Metazoa; Spiralia; Lophotrochozoa; Annelida; Polychaeta; Errantia; Phyllodocida; Polynoidae; Harmothoe
BSNHM2267-25	1150054	QUQ05862.1	510	genus:Coleophora	Eukaryota; Metazoa; Ecdysozoa; Arthropoda; Hexapoda; Insecta; Pterygota; Neoptera; Endopterygota; Lepidoptera; Glossata; Ditrysia; Gelechioidea; Coleophoridae; Coleophora
BSNTN2859-24	2163646	ADA69792.1	510	superfamily:Janiroidea	Eukaryota; Metazoa; Ecdysozoa; Arthropoda; Crustacea; Multicrustacea; Malacostraca; Eumalacostraca; Peracarida; Isopoda; Asellota; Janiroidea; Janiridae; Janira
BSNTN2179-24	2638250	ADA69792.1	510	superfamily:Janiroidea	Eukaryota; Metazoa; Ecdysozoa; Arthropoda; Crustacea; Multicrustacea; Malacostraca; Eumalacostraca; Peracarida; Isopoda; Asellota; Janiroidea; Janiridae; Janira
BSNTN2100-24	95545	QCD14057.1	588	family:Pectinidae	Eukaryota; Metazoa; Spiralia; Lophotrochozoa; Mollusca; Bivalvia; Autobranchia; Pteriomorphia; Pectinida; Pectinoidea; Pectinidae; Crassadoma
BGEPL402-24	689121	YP_010326935.1	511	subfamily:Xyleninae	Eukaryota; Metazoa; Ecdysozoa; Arthropoda; Hexapoda; Insecta; Pterygota; Neoptera; Endopterygota; Lepidoptera; Glossata; Ditrysia; Noctuoidea; Noctuidae; Xyleninae; Actinotia
BSNHM2357-25	2561109	QUQ05862.1	510	genus:Coleophora	Eukaryota; Metazoa; Ecdysozoa; Arthropoda; Hexapoda; Insecta; Pterygota; Neoptera; Endopterygota; Lepidoptera; Glossata; Ditrysia; Gelechioidea; Coleophoridae; Coleophora
BSNTN2887-24	2546686	QXX99485.1	512	order:Cumacea	Eukaryota; Metazoa; Ecdysozoa; Arthropoda; Crustacea; Multicrustacea; Malacostraca; Eumalacostraca; Peracarida; Cumacea; Diastylidae; Dimorphostylis
BSNHM1037-24	1588250	ALO77010.1	514	family:Mordellidae	Eukaryota; Metazoa; Ecdysozoa; Arthropoda; Hexapoda; Insecta; Pterygota; Neoptera; Endopterygota; Coleoptera; Polyphaga; Cucujiformia; Mordellidae
BSNTN2137-24	1756893	YP_009434654.1	514	superfamily:Trochoidea	Eukaryota; Metazoa; Spiralia; Lophotrochozoa; Mollusca; Gastropoda; Vetigastropoda; Trochida; Trochoidea; Tegulidae; Tectus
BSNHM2266-25	1150054	QUQ05862.1	510	genus:Coleophora	Eukaryota; Metazoa; Ecdysozoa; Arthropoda; Hexapoda; Insecta; Pterygota; Neoptera; Endopterygota; Lepidoptera; Glossata; Ditrysia; Gelechioidea; Coleophoridae; Coleophora
BSNHM1081-24	3229140	ALO76863.1	515	family:Oedemeridae	Eukaryota; Metazoa; Ecdysozoa; Arthropoda; Hexapoda; Insecta; Pterygota; Neoptera; Endopterygota; Coleoptera; Polyphaga; Cucujiformia; Oedemeridae; Ischnomera
BGEPL533-24	2848954	WJZ53020.1	512	genus:Pollenia	Eukaryota; Metazoa; Ecdysozoa; Arthropoda; Hexapoda; Insecta; Pterygota; Neoptera; Endopterygota; Diptera; Brachycera; Muscomorpha; Oestroidea; Polleniidae; Pollenia
BSNHM1748-25	57686	YP_010403060.1	510	species:Acrolepiopsis assectella	Eukaryota; Metazoa; Ecdysozoa; Arthropoda; Hexapoda; Insecta; Pterygota; Neoptera; Endopterygota; Lepidoptera; Glossata; Ditrysia; Yponomeutoidea; Plutellidae; Acrolepiopsis
BSNTN2894-24	1732132	AWI62651.1	520	parvorder:Amphilochidira	Eukaryota; Metazoa; Ecdysozoa; Arthropoda; Crustacea; Multicrustacea; Malacostraca; Eumalacostraca; Peracarida; Amphipoda; Amphilochidea; Amphilochida; Amphilochidira; Iphimedioidea; Epimeriidae; Epimeria
BSNHM3612-25	1586648	ARH54235.1	515	subfamily:Alleculinae	Eukaryota; Metazoa; Ecdysozoa; Arthropoda; Hexapoda; Insecta; Pterygota; Neoptera; Endopterygota; Coleoptera; Polyphaga; Cucujiformia; Tenebrionidae; Alleculinae; Cteniopus
BSNHM1075-24	1526931	ALO76863.1	515	family:Oedemeridae	Eukaryota; Metazoa; Ecdysozoa; Arthropoda; Hexapoda; Insecta; Pterygota; Neoptera; Endopterygota; Coleoptera; Polyphaga; Cucujiformia; Oedemeridae; Ischnomera
BSNTN2960-24	646406	YP_004581394.1	508	class:Stenolaemata	Eukaryota; Metazoa; Spiralia; Lophotrochozoa; Bryozoa; Stenolaemata; Tubuliporida; Tubuliporidae; Tubulipora
BSNTN2143-24	1919275	ABF60115.1	550	family:Hiatellidae	Eukaryota; Metazoa; Spiralia; Lophotrochozoa; Mollusca; Bivalvia; Autobranchia; Heteroconchia; Euheterodonta; Imparidentia; Adapedonta; Hiatelloidea; Hiatellidae; Hiatella
BSNHM2299-25	2561109	QUQ05862.1	510	genus:Coleophora	Eukaryota; Metazoa; Ecdysozoa; Arthropoda; Hexapoda; Insecta; Pterygota; Neoptera; Endopterygota; Lepidoptera; Glossata; Ditrysia; Gelechioidea; Coleophoridae; Coleophora
BSNHM2261-25	1150050	QUQ05862.1	510	genus:Coleophora	Eukaryota; Metazoa; Ecdysozoa; Arthropoda; Hexapoda; Insecta; Pterygota; Neoptera; Endopterygota; Lepidoptera; Glossata; Ditrysia; Gelechioidea; Coleophoridae; Coleophora
BSNHM4340-25	1594234	AAT52201.1	514	subfamily:Noctuinae	Eukaryota; Metazoa; Ecdysozoa; Arthropoda; Hexapoda; Insecta; Pterygota; Neoptera; Endopterygota; Lepidoptera; Glossata; Ditrysia; Noctuoidea; Noctuidae; Noctuinae; Noctuini; Noctua
BSNHM2086-25	1869799	QGU84908.1	511	subfamily:Acrocercopinae	Eukaryota; Metazoa; Ecdysozoa; Arthropoda; Hexapoda; Insecta; Pterygota; Neoptera; Endopterygota; Lepidoptera; Glossata; Ditrysia; Tineoidea; Gracillariidae; Acrocercopinae; Gibbovalva
BSNHM4321-25	95214	YP_010713960.1	511	subfamily:Acontiinae	Eukaryota; Metazoa; Ecdysozoa; Arthropoda; Hexapoda; Insecta; Pterygota; Neoptera; Endopterygota; Lepidoptera; Glossata; Ditrysia; Noctuoidea; Noctuidae; Acontiinae; Pseudeustrotia
BSNHM3682-25	2571454	ALO77374.1	514	subfamily:Malachiinae	Eukaryota; Metazoa; Ecdysozoa; Arthropoda; Hexapoda; Insecta; Pterygota; Neoptera; Endopterygota; Coleoptera; Polyphaga; Cucujiformia; Melyridae; Malachiinae; Clanoptilus
BSNHM1064-24	1820919	ALO76863.1	515	family:Oedemeridae	Eukaryota; Metazoa; Ecdysozoa; Arthropoda; Hexapoda; Insecta; Pterygota; Neoptera; Endopterygota; Coleoptera; Polyphaga; Cucujiformia; Oedemeridae; Ischnomera
BSNTN1173-23	2588632	YP_010700920.1	520	family:Spionidae	Eukaryota; Metazoa; Spiralia; Lophotrochozoa; Annelida; Polychaeta; Sedentaria; Canalipalpata; Spionida; Spionidae; Rhynchospio
BGEPL383-24	1869402	YP_010329773.1	511	genus:Actebia	Eukaryota; Metazoa; Ecdysozoa; Arthropoda; Hexapoda; Insecta; Pterygota; Neoptera; Endopterygota; Lepidoptera; Glossata; Ditrysia; Noctuoidea; Noctuidae; Noctuinae; Noctuini; Actebia
BSNTN3305-24	2094446	XGY12111.1	512	family:Dulichiidae	Eukaryota; Metazoa; Ecdysozoa; Arthropoda; Crustacea; Multicrustacea; Malacostraca; Eumalacostraca; Peracarida; Amphipoda; Senticaudata; Corophiida; Caprellidira; Caprelloidea; Dulichiidae; Dyopedos
BSNHM3692-25	1104633	ALO77374.1	514	subfamily:Malachiinae	Eukaryota; Metazoa; Ecdysozoa; Arthropoda; Hexapoda; Insecta; Pterygota; Neoptera; Endopterygota; Coleoptera; Polyphaga; Cucujiformia; Melyridae; Malachiinae; Clanoptilus
BGEPL399-24	3112327	BBI36972.1	511	genus:Cucullia	Eukaryota; Metazoa; Ecdysozoa; Arthropoda; Hexapoda; Insecta; Pterygota; Neoptera; Endopterygota; Lepidoptera; Glossata; Ditrysia; Noctuoidea; Noctuidae; Cuculliinae; Cucullia
BSNHM1732-25	2561755	XHA97117.1	510	subfamily:Gelechiinae	Eukaryota; Metazoa; Ecdysozoa; Arthropoda; Hexapoda; Insecta; Pterygota; Neoptera; Endopterygota; Lepidoptera; Glossata; Ditrysia; Gelechioidea; Gelechiidae; Gelechiinae; Tuta
BSNHM2191-25	1660652	AAB05556.1	511	subfamily:Yponomeutinae	Eukaryota; Metazoa; Ecdysozoa; Arthropoda; Hexapoda; Insecta; Pterygota; Neoptera; Endopterygota; Lepidoptera; Glossata; Ditrysia; Yponomeutoidea; Yponomeutidae; Yponomeutinae; Yponomeuta
BSNTN3004-24	646404	YP_004581394.1	508	class:Stenolaemata	Eukaryota; Metazoa; Spiralia; Lophotrochozoa; Bryozoa; Stenolaemata; Tubuliporida; Tubuliporidae; Tubulipora
BGEPL451-24	287355	XOX21193.1	519	family:Zygaenidae	Eukaryota; Metazoa; Ecdysozoa; Arthropoda; Hexapoda; Insecta; Pterygota; Neoptera; Endopterygota; Lepidoptera; Glossata; Ditrysia; Zygaenoidea; Zygaenidae; Chalcosiinae; Chalcosia
BGEPL550-24	544954	ALO64714.1	516	species:Nomada goodeniana	Eukaryota; Metazoa; Ecdysozoa; Arthropoda; Hexapoda; Insecta; Pterygota; Neoptera; Endopterygota; Hymenoptera; Apocrita; Aculeata; Apoidea; Anthophila; Apidae; Nomadini; Nomada
BSNTN2125-24	1421135	QBM07773.1	577	genus:Macoma	Eukaryota; Metazoa; Spiralia; Lophotrochozoa; Mollusca; Bivalvia; Autobranchia; Heteroconchia; Euheterodonta; Imparidentia; Neoheterodontei; Cardiida; Tellinoidea; Tellinidae; Macoma
BSNHM2254-25	989757	QUQ05862.1	510	genus:Coleophora	Eukaryota; Metazoa; Ecdysozoa; Arthropoda; Hexapoda; Insecta; Pterygota; Neoptera; Endopterygota; Lepidoptera; Glossata; Ditrysia; Gelechioidea; Coleophoridae; Coleophora
BSNTN2180-24	516600	ADA69792.1	510	superfamily:Janiroidea	Eukaryota; Metazoa; Ecdysozoa; Arthropoda; Crustacea; Multicrustacea; Malacostraca; Eumalacostraca; Peracarida; Isopoda; Asellota; Janiroidea; Janiridae; Janira
BSNHM1785-25	299348	YP_009183559.1	514	family:Pyralidae	Eukaryota; Metazoa; Ecdysozoa; Arthropoda; Hexapoda; Insecta; Pterygota; Neoptera; Endopterygota; Lepidoptera; Glossata; Ditrysia; Pyraloidea; Pyralidae; Galleriinae; Galleria
BSNTN3010-24	646397	YP_004581394.1	508	class:Stenolaemata	Eukaryota; Metazoa; Spiralia; Lophotrochozoa; Bryozoa; Stenolaemata; Tubuliporida; Tubuliporidae; Tubulipora
BSNTN3260-24	317536	YP_010636363.1	513	parvorder:Lysianassidira	Eukaryota; Metazoa; Ecdysozoa; Arthropoda; Crustacea; Multicrustacea; Malacostraca; Eumalacostraca; Peracarida; Amphipoda; Amphilochidea; Lysianassida; Lysianassidira; Lysianassoidea; Cyphocarididae
BSNHM2143-25	199029	YP_010303528.1	510	genus:Phyllonorycter	Eukaryota; Metazoa; Ecdysozoa; Arthropoda; Hexapoda; Insecta; Pterygota; Neoptera; Endopterygota; Lepidoptera; Glossata; Ditrysia; Tineoidea; Gracillariidae; Phyllonorycter
BSNHM2278-25	1150101	QUQ05862.1	510	genus:Coleophora	Eukaryota; Metazoa; Ecdysozoa; Arthropoda; Hexapoda; Insecta; Pterygota; Neoptera; Endopterygota; Lepidoptera; Glossata; Ditrysia; Gelechioidea; Coleophoridae; Coleophora
BSNHM2100-25	199052	YP_010303528.1	510	genus:Phyllonorycter	Eukaryota; Metazoa; Ecdysozoa; Arthropoda; Hexapoda; Insecta; Pterygota; Neoptera; Endopterygota; Lepidoptera; Glossata; Ditrysia; Tineoidea; Gracillariidae; Phyllonorycter
BSNTN2098-24	182174	YP_010958751.1	551	family:Limidae	Eukaryota; Metazoa; Spiralia; Lophotrochozoa; Mollusca; Bivalvia; Autobranchia; Pteriomorphia; Limoida; Limidae; Lima
BSNTN2910-24	317525	AWI62651.1	520	parvorder:Amphilochidira	Eukaryota; Metazoa; Ecdysozoa; Arthropoda; Crustacea; Multicrustacea; Malacostraca; Eumalacostraca; Peracarida; Amphipoda; Amphilochidea; Amphilochida; Amphilochidira; Iphimedioidea; Epimeriidae; Epimeria
BSNTN3272-24	2268719	YP_010636363.1	513	superfamily:Lysianassoidea	Eukaryota; Metazoa; Ecdysozoa; Arthropoda; Crustacea; Multicrustacea; Malacostraca; Eumalacostraca; Peracarida; Amphipoda; Amphilochidea; Lysianassida; Lysianassidira; Lysianassoidea; Cyphocarididae
BSNHM4287-25	997535	AAT52201.1	514	subfamily:Noctuinae	Eukaryota; Metazoa; Ecdysozoa; Arthropoda; Hexapoda; Insecta; Pterygota; Neoptera; Endopterygota; Lepidoptera; Glossata; Ditrysia; Noctuoidea; Noctuidae; Noctuinae; Noctuini; Noctua
BSNHM4336-25	987963	YP_010326935.1	511	subfamily:Xyleninae	Eukaryota; Metazoa; Ecdysozoa; Arthropoda; Hexapoda; Insecta; Pterygota; Neoptera; Endopterygota; Lepidoptera; Glossata; Ditrysia; Noctuoidea; Noctuidae; Xyleninae; Actinotia
BGEPL432-24	287396	XOX21193.1	519	family:Zygaenidae	Eukaryota; Metazoa; Ecdysozoa; Arthropoda; Hexapoda; Insecta; Pterygota; Neoptera; Endopterygota; Lepidoptera; Glossata; Ditrysia; Zygaenoidea; Zygaenidae; Chalcosiinae; Chalcosia
BSNTN2924-24	2871083	UDE31807.1	513	parvorder:Caprellidira	Eukaryota; Metazoa; Ecdysozoa; Arthropoda; Crustacea; Multicrustacea; Malacostraca; Eumalacostraca; Peracarida; Amphipoda; Senticaudata; Corophiida; Caprellidira; Caprelloidea; Cyamidae; Cyamus
BSNHM2358-25	1150091	QUQ05862.1	510	genus:Coleophora	Eukaryota; Metazoa; Ecdysozoa; Arthropoda; Hexapoda; Insecta; Pterygota; Neoptera; Endopterygota; Lepidoptera; Glossata; Ditrysia; Gelechioidea; Coleophoridae; Coleophora
BSNHM3685-25	2571451	ALO77374.1	514	subfamily:Malachiinae	Eukaryota; Metazoa; Ecdysozoa; Arthropoda; Hexapoda; Insecta; Pterygota; Neoptera; Endopterygota; Coleoptera; Polyphaga; Cucujiformia; Melyridae; Malachiinae; Clanoptilus
BSNHM1039-24	3046648	ALO77010.1	514	family:Mordellidae	Eukaryota; Metazoa; Ecdysozoa; Arthropoda; Hexapoda; Insecta; Pterygota; Neoptera; Endopterygota; Coleoptera; Polyphaga; Cucujiformia; Mordellidae
BSNHM2149-25	1678911	YP_010026604.1	510	genus:Phyllocnistis	Eukaryota; Metazoa; Ecdysozoa; Arthropoda; Hexapoda; Insecta; Pterygota; Neoptera; Endopterygota; Lepidoptera; Glossata; Ditrysia; Tineoidea; Gracillariidae; Phyllocnistis
BSNHM2193-25	572902	AAB05556.1	511	subfamily:Yponomeutinae	Eukaryota; Metazoa; Ecdysozoa; Arthropoda; Hexapoda; Insecta; Pterygota; Neoptera; Endopterygota; Lepidoptera; Glossata; Ditrysia; Yponomeutoidea; Yponomeutidae; Yponomeutinae; Yponomeuta
BSNTN2183-24	1458124	YP_009477596.1	513	family:Bopyridae	Eukaryota; Metazoa; Ecdysozoa; Arthropoda; Crustacea; Multicrustacea; Malacostraca; Eumalacostraca; Peracarida; Isopoda; Epicaridea; Bopyridoidea; Bopyridae; Gyge
BSNHM2184-25	1100922	YP_010985626.1	510	genus:Argyresthia	Eukaryota; Metazoa; Ecdysozoa; Arthropoda; Hexapoda; Insecta; Pterygota; Neoptera; Endopterygota; Lepidoptera; Glossata; Ditrysia; Yponomeutoidea; Argyresthiidae; Argyresthia
BSNTN2893-24	1732131	AWI62651.1	520	parvorder:Amphilochidira	Eukaryota; Metazoa; Ecdysozoa; Arthropoda; Crustacea; Multicrustacea; Malacostraca; Eumalacostraca; Peracarida; Amphipoda; Amphilochidea; Amphilochida; Amphilochidira; Iphimedioidea; Epimeriidae; Epimeria
BSNTN1172-23	195228	BDC91878.1	513	family:Capitellidae	Eukaryota; Metazoa; Spiralia; Lophotrochozoa; Annelida; Polychaeta; Sedentaria; Scolecida; Capitellidae; Notomastus
BSNTN2127-24	1335433	ACA21287.1	510	family:Munidopsidae	Eukaryota; Metazoa; Ecdysozoa; Arthropoda; Crustacea; Multicrustacea; Malacostraca; Eumalacostraca; Eucarida; Decapoda; Pleocyemata; Anomura; Galatheoidea; Munidopsidae; Shinkaia
BGEPL484-24	3073206	ABB96385.1	533	subfamily:Chrysidinae	Eukaryota; Metazoa; Ecdysozoa; Arthropoda; Hexapoda; Insecta; Pterygota; Neoptera; Endopterygota; Hymenoptera; Apocrita; Aculeata; Chrysidoidea; Chrysididae; Chrysidinae; Chrysidini; Primeuchroeus
BSNHM1043-24	2975251	ALO77010.1	514	family:Mordellidae	Eukaryota; Metazoa; Ecdysozoa; Arthropoda; Hexapoda; Insecta; Pterygota; Neoptera; Endopterygota; Coleoptera; Polyphaga; Cucujiformia; Mordellidae
BSNTN3304-24	2871083	UDE31807.1	513	parvorder:Caprellidira	Eukaryota; Metazoa; Ecdysozoa; Arthropoda; Crustacea; Multicrustacea; Malacostraca; Eumalacostraca; Peracarida; Amphipoda; Senticaudata; Corophiida; Caprellidira; Caprelloidea; Cyamidae; Cyamus
BSNTN2965-24	98853	YP_004581394.1	508	class:Stenolaemata	Eukaryota; Metazoa; Spiralia; Lophotrochozoa; Bryozoa; Stenolaemata; Tubuliporida; Tubuliporidae; Tubulipora
BSNHM3680-25	2571451	ALO77374.1	514	subfamily:Malachiinae	Eukaryota; Metazoa; Ecdysozoa; Arthropoda; Hexapoda; Insecta; Pterygota; Neoptera; Endopterygota; Coleoptera; Polyphaga; Cucujiformia; Melyridae; Malachiinae; Clanoptilus
BSNHM4354-25	2727714	XHA97117.1	510	subfamily:Gelechiinae	Eukaryota; Metazoa; Ecdysozoa; Arthropoda; Hexapoda; Insecta; Pterygota; Neoptera; Endopterygota; Lepidoptera; Glossata; Ditrysia; Gelechioidea; Gelechiidae; Gelechiinae; Tuta
BSNHM2289-25	1150060	QUQ05862.1	510	genus:Coleophora	Eukaryota; Metazoa; Ecdysozoa; Arthropoda; Hexapoda; Insecta; Pterygota; Neoptera; Endopterygota; Lepidoptera; Glossata; Ditrysia; Gelechioidea; Coleophoridae; Coleophora
BSNHM4357-25	708645	XHA97117.1	510	subfamily:Gelechiinae	Eukaryota; Metazoa; Ecdysozoa; Arthropoda; Hexapoda; Insecta; Pterygota; Neoptera; Endopterygota; Lepidoptera; Glossata; Ditrysia; Gelechioidea; Gelechiidae; Gelechiinae; Tuta
BSNTN2896-24	2770983	UIN24705.1	512	genus:Eusirus	Eukaryota; Metazoa; Ecdysozoa; Arthropoda; Crustacea; Multicrustacea; Malacostraca; Eumalacostraca; Peracarida; Amphipoda; Amphilochidea; Amphilochida; Eusiridira; Eusiroidea; Eusiridae; Eusirus
BSNTN2925-24	1471182	AWI62651.1	520	superfamily:Iphimedioidea	Eukaryota; Metazoa; Ecdysozoa; Arthropoda; Crustacea; Multicrustacea; Malacostraca; Eumalacostraca; Peracarida; Amphipoda; Amphilochidea; Amphilochida; Amphilochidira; Iphimedioidea; Epimeriidae; Epimeria
BSNHM2248-25	1100951	QUQ05862.1	510	genus:Coleophora	Eukaryota; Metazoa; Ecdysozoa; Arthropoda; Hexapoda; Insecta; Pterygota; Neoptera; Endopterygota; Lepidoptera; Glossata; Ditrysia; Gelechioidea; Coleophoridae; Coleophora
BSNTN2862-24	3014889	ADA69792.1	510	superfamily:Janiroidea	Eukaryota; Metazoa; Ecdysozoa; Arthropoda; Crustacea; Multicrustacea; Malacostraca; Eumalacostraca; Peracarida; Isopoda; Asellota; Janiroidea; Janiridae; Janira
BSNTN1181-23	1680846	YP_011086426.1	511	family:Phyllodocidae	Eukaryota; Metazoa; Spiralia; Lophotrochozoa; Annelida; Polychaeta; Errantia; Phyllodocida; Phyllodocidae; Phyllodoce
BSNTN3288-24	2094492	AZH08539.1	512	parvorder:Synopiidira	Eukaryota; Metazoa; Ecdysozoa; Arthropoda; Crustacea; Multicrustacea; Malacostraca; Eumalacostraca; Peracarida; Amphipoda; Amphilochidea; Lysianassida; Synopiidira; Dexaminoidea; Pardaliscidae; Halice
BSNTN3307-24	1920395	AWI62651.1	520	parvorder:Amphilochidira	Eukaryota; Metazoa; Ecdysozoa; Arthropoda; Crustacea; Multicrustacea; Malacostraca; Eumalacostraca; Peracarida; Amphipoda; Amphilochidea; Amphilochida; Amphilochidira; Iphimedioidea; Epimeriidae; Epimeria
BSNTN2146-24	1735330	YP_009710394.1	512	genus:Ampithoe	Eukaryota; Metazoa; Ecdysozoa; Arthropoda; Crustacea; Multicrustacea; Malacostraca; Eumalacostraca; Peracarida; Amphipoda; Senticaudata; Corophiida; Corophiidira; Corophioidea; Ampithoidae; Ampithoe
BSNTN3016-24	3078563	YP_004581394.1	508	family:Tubuliporidae	Eukaryota; Metazoa; Spiralia; Lophotrochozoa; Bryozoa; Stenolaemata; Tubuliporida; Tubuliporidae; Tubulipora
BSNTN3247-24	2094291	UIN24705.1	512	family:Eusiridae	Eukaryota; Metazoa; Ecdysozoa; Arthropoda; Crustacea; Multicrustacea; Malacostraca; Eumalacostraca; Peracarida; Amphipoda; Amphilochidea; Amphilochida; Eusiridira; Eusiroidea; Eusiridae; Eusirus
BSNHM2120-25	199051	YP_010303528.1	510	genus:Phyllonorycter	Eukaryota; Metazoa; Ecdysozoa; Arthropoda; Hexapoda; Insecta; Pterygota; Neoptera; Endopterygota; Lepidoptera; Glossata; Ditrysia; Tineoidea; Gracillariidae; Phyllonorycter
BSNHM1116-24	2673487	ALO76863.1	515	family:Oedemeridae	Eukaryota; Metazoa; Ecdysozoa; Arthropoda; Hexapoda; Insecta; Pterygota; Neoptera; Endopterygota; Coleoptera; Polyphaga; Cucujiformia; Oedemeridae; Ischnomera
BSNTN2158-24	1113427	YP_009681494.1	551	subfamily:Crenellinae	Eukaryota; Metazoa; Spiralia; Lophotrochozoa; Mollusca; Bivalvia; Autobranchia; Pteriomorphia; Mytilida; Mytiloidea; Mytilidae; Crenellinae; Gregariella
BSNHM1087-24	295983	ALO76863.1	515	species:Ischnomera caerulea	Eukaryota; Metazoa; Ecdysozoa; Arthropoda; Hexapoda; Insecta; Pterygota; Neoptera; Endopterygota; Coleoptera; Polyphaga; Cucujiformia; Oedemeridae; Ischnomera
BSNHM1067-24	1587426	ALO76863.1	515	family:Oedemeridae	Eukaryota; Metazoa; Ecdysozoa; Arthropoda; Hexapoda; Insecta; Pterygota; Neoptera; Endopterygota; Coleoptera; Polyphaga; Cucujiformia; Oedemeridae; Ischnomera
BSNTN1151-23	3208404	XQJ36233.1	510	family:Polyceridae	Eukaryota; Metazoa; Spiralia; Lophotrochozoa; Mollusca; Gastropoda; Heterobranchia; Euthyneura; Nudipleura; Nudibranchia; Doridina; Anadoridoidea; Polyceridae; Nembrotha
BGEPL385-24	1869402	YP_010329773.1	511	genus:Actebia	Eukaryota; Metazoa; Ecdysozoa; Arthropoda; Hexapoda; Insecta; Pterygota; Neoptera; Endopterygota; Lepidoptera; Glossata; Ditrysia; Noctuoidea; Noctuidae; Noctuinae; Noctuini; Actebia
BSNHM2246-25	1150053	QUQ05862.1	510	genus:Coleophora	Eukaryota; Metazoa; Ecdysozoa; Arthropoda; Hexapoda; Insecta; Pterygota; Neoptera; Endopterygota; Lepidoptera; Glossata; Ditrysia; Gelechioidea; Coleophoridae; Coleophora
BSNHM4307-25	988064	YP_010326935.1	511	subfamily:Xyleninae	Eukaryota; Metazoa; Ecdysozoa; Arthropoda; Hexapoda; Insecta; Pterygota; Neoptera; Endopterygota; Lepidoptera; Glossata; Ditrysia; Noctuoidea; Noctuidae; Xyleninae; Actinotia
BGEPL561-24	3079840	APZ75600.1	519	subfamily:Pepsinae	Eukaryota; Metazoa; Ecdysozoa; Arthropoda; Hexapoda; Insecta; Pterygota; Neoptera; Endopterygota; Hymenoptera; Apocrita; Aculeata; Pompiloidea; Pompilidae; Pepsinae; Auplopus
BSNHM3671-25	1553263	AOY39332.1	513	subfamily:Brontinae	Eukaryota; Metazoa; Ecdysozoa; Arthropoda; Hexapoda; Insecta; Pterygota; Neoptera; Endopterygota; Coleoptera; Polyphaga; Cucujiformia; Silvanidae; Brontinae; Uleiota
BSNTN3031-24	646132	YP_004581394.1	508	class:Stenolaemata	Eukaryota; Metazoa; Spiralia; Lophotrochozoa; Bryozoa; Stenolaemata; Tubuliporida; Tubuliporidae; Tubulipora
BSNHM2349-25	2561112	QUQ05862.1	510	genus:Coleophora	Eukaryota; Metazoa; Ecdysozoa; Arthropoda; Hexapoda; Insecta; Pterygota; Neoptera; Endopterygota; Lepidoptera; Glossata; Ditrysia; Gelechioidea; Coleophoridae; Coleophora
BSNHM1109-24	2673487	ALO76863.1	515	family:Oedemeridae	Eukaryota; Metazoa; Ecdysozoa; Arthropoda; Hexapoda; Insecta; Pterygota; Neoptera; Endopterygota; Coleoptera; Polyphaga; Cucujiformia; Oedemeridae; Ischnomera
BSNTN2122-24	437803	ABM65771.1	513	genus:Nucula	Eukaryota; Metazoa; Spiralia; Lophotrochozoa; Mollusca; Bivalvia; Protobranchia; Nuculida; Nuculidae; Nucula
BGEPL537-24	273426	XCB07795.1	513	genus:Cheilosia	Eukaryota; Metazoa; Ecdysozoa; Arthropoda; Hexapoda; Insecta; Pterygota; Neoptera; Endopterygota; Diptera; Brachycera; Muscomorpha; Syrphoidea; Syrphidae; Eristalinae; Rhingiini; Cheilosia
BSNHM2225-25	1869811	YP_010403032.1	510	family:Plutellidae	Eukaryota; Metazoa; Ecdysozoa; Arthropoda; Hexapoda; Insecta; Pterygota; Neoptera; Endopterygota; Lepidoptera; Glossata; Ditrysia; Yponomeutoidea; Plutellidae; Plutella
BSNHM3621-25	3230725	ARH54235.1	515	genus:Cteniopus	Eukaryota; Metazoa; Ecdysozoa; Arthropoda; Hexapoda; Insecta; Pterygota; Neoptera; Endopterygota; Coleoptera; Polyphaga; Cucujiformia; Tenebrionidae; Alleculinae; Cteniopus
BSNHM4296-25	987912	BBI36972.1	511	genus:Cucullia	Eukaryota; Metazoa; Ecdysozoa; Arthropoda; Hexapoda; Insecta; Pterygota; Neoptera; Endopterygota; Lepidoptera; Glossata; Ditrysia; Noctuoidea; Noctuidae; Cuculliinae; Cucullia
BGEPL428-24	287394	XOX21193.1	519	family:Zygaenidae	Eukaryota; Metazoa; Ecdysozoa; Arthropoda; Hexapoda; Insecta; Pterygota; Neoptera; Endopterygota; Lepidoptera; Glossata; Ditrysia; Zygaenoidea; Zygaenidae; Chalcosiinae; Chalcosia
BGEPL442-24	287355	XOX21193.1	519	family:Zygaenidae	Eukaryota; Metazoa; Ecdysozoa; Arthropoda; Hexapoda; Insecta; Pterygota; Neoptera; Endopterygota; Lepidoptera; Glossata; Ditrysia; Zygaenoidea; Zygaenidae; Chalcosiinae; Chalcosia
BSNHM2272-25	1150071	QUQ05862.1	510	genus:Coleophora	Eukaryota; Metazoa; Ecdysozoa; Arthropoda; Hexapoda; Insecta; Pterygota; Neoptera; Endopterygota; Lepidoptera; Glossata; Ditrysia; Gelechioidea; Coleophoridae; Coleophora
BSNHM2212-25	1178228	YP_011002919.1	512	superfamily:Yponomeutoidea	Eukaryota; Metazoa; Ecdysozoa; Arthropoda; Hexapoda; Insecta; Pterygota; Neoptera; Endopterygota; Lepidoptera; Glossata; Ditrysia; Yponomeutoidea; Lyonetiidae; Leucoptera
BSNTN1149-23	1287513	YP_010874769.1	509	genus:Facelina	Eukaryota; Metazoa; Spiralia; Lophotrochozoa; Mollusca; Gastropoda; Heterobranchia; Euthyneura; Nudipleura; Nudibranchia; Cladobranchia; Aeolidioidea; Facelinidae; Facelina
BSNHM3648-25	1526871	AYW52169.1	519	family:Anthicidae	Eukaryota; Metazoa; Ecdysozoa; Arthropoda; Hexapoda; Insecta; Pterygota; Neoptera; Endopterygota; Coleoptera; Polyphaga; Cucujiformia; Anthicidae
BSNHM1717-25	1448910	AAB05556.1	511	subfamily:Yponomeutinae	Eukaryota; Metazoa; Ecdysozoa; Arthropoda; Hexapoda; Insecta; Pterygota; Neoptera; Endopterygota; Lepidoptera; Glossata; Ditrysia; Yponomeutoidea; Yponomeutidae; Yponomeutinae; Yponomeuta
BSNTN1160-23	2951305	WXH74790.1	531	family:Polynoidae	Eukaryota; Metazoa; Spiralia; Lophotrochozoa; Annelida; Polychaeta; Errantia; Phyllodocida; Polynoidae; Cladopolynoe
BSNTN3243-24	317536	YP_010636363.1	513	parvorder:Lysianassidira	Eukaryota; Metazoa; Ecdysozoa; Arthropoda; Crustacea; Multicrustacea; Malacostraca; Eumalacostraca; Peracarida; Amphipoda; Amphilochidea; Lysianassida; Lysianassidira; Lysianassoidea; Cyphocarididae
BSNHM1792-25	1869467	ALN11750.1	512	subfamily:Phycitinae	Eukaryota; Metazoa; Ecdysozoa; Arthropoda; Hexapoda; Insecta; Pterygota; Neoptera; Endopterygota; Lepidoptera; Glossata; Ditrysia; Pyraloidea; Pyralidae; Phycitinae; Plodia
BSNHM2080-25	1857976	YP_009742407.1	510	genus:Caloptilia	Eukaryota; Metazoa; Ecdysozoa; Arthropoda; Hexapoda; Insecta; Pterygota; Neoptera; Endopterygota; Lepidoptera; Glossata; Ditrysia; Tineoidea; Gracillariidae; Caloptilia
BGEPL461-24	1888623	YP_010534988.1	510	tribe:Eucosmini	Eukaryota; Metazoa; Ecdysozoa; Arthropoda; Hexapoda; Insecta; Pterygota; Neoptera; Endopterygota; Lepidoptera; Glossata; Ditrysia; Tortricoidea; Tortricidae; Olethreutinae; Eucosmini; Epinotia
BSNHM2352-25	2561109	QUQ05862.1	510	genus:Coleophora	Eukaryota; Metazoa; Ecdysozoa; Arthropoda; Hexapoda; Insecta; Pterygota; Neoptera; Endopterygota; Lepidoptera; Glossata; Ditrysia; Gelechioidea; Coleophoridae; Coleophora
BSNTN3000-24	646406	YP_004581394.1	508	class:Stenolaemata	Eukaryota; Metazoa; Spiralia; Lophotrochozoa; Bryozoa; Stenolaemata; Tubuliporida; Tubuliporidae; Tubulipora
BGEPL468-24	1765277	YP_009775673.1	511	genus:Dahlica	Eukaryota; Metazoa; Ecdysozoa; Arthropoda; Hexapoda; Insecta; Pterygota; Neoptera; Endopterygota; Lepidoptera; Glossata; Ditrysia; Tineoidea; Psychidae; Naryciinae; Dahlica
BSNHM2262-25	1150077	QUQ05862.1	510	genus:Coleophora	Eukaryota; Metazoa; Ecdysozoa; Arthropoda; Hexapoda; Insecta; Pterygota; Neoptera; Endopterygota; Lepidoptera; Glossata; Ditrysia; Gelechioidea; Coleophoridae; Coleophora
BSNHM2093-25	199055	YP_010303528.1	510	genus:Phyllonorycter	Eukaryota; Metazoa; Ecdysozoa; Arthropoda; Hexapoda; Insecta; Pterygota; Neoptera; Endopterygota; Lepidoptera; Glossata; Ditrysia; Tineoidea; Gracillariidae; Phyllonorycter
BSNHM3639-25	1586516	ARH54235.1	515	subfamily:Alleculinae	Eukaryota; Metazoa; Ecdysozoa; Arthropoda; Hexapoda; Insecta; Pterygota; Neoptera; Endopterygota; Coleoptera; Polyphaga; Cucujiformia; Tenebrionidae; Alleculinae; Cteniopus
BGEPL522-24	446238	ALO64524.1	515	genus:Andrena	Eukaryota; Metazoa; Ecdysozoa; Arthropoda; Hexapoda; Insecta; Pterygota; Neoptera; Endopterygota; Hymenoptera; Apocrita; Aculeata; Apoidea; Anthophila; Andrenidae; Andreninae; Andrena; Micrandrena
BSNHM1083-24	3229140	ALO76863.1	515	family:Oedemeridae	Eukaryota; Metazoa; Ecdysozoa; Arthropoda; Hexapoda; Insecta; Pterygota; Neoptera; Endopterygota; Coleoptera; Polyphaga; Cucujiformia; Oedemeridae; Ischnomera
BSNTN1211-23	3268447	IAA00197.1	518	genus:Ophelina	Eukaryota; Metazoa; Spiralia; Lophotrochozoa; Annelida; Polychaeta; Sedentaria; Scolecida; Opheliidae; Ophelina
BSNHM4332-25	987473	YP_010326935.1	511	subfamily:Xyleninae	Eukaryota; Metazoa; Ecdysozoa; Arthropoda; Hexapoda; Insecta; Pterygota; Neoptera; Endopterygota; Lepidoptera; Glossata; Ditrysia; Noctuoidea; Noctuidae; Xyleninae; Actinotia
BSNHM2327-25	1150078	QUQ05862.1	510	genus:Coleophora	Eukaryota; Metazoa; Ecdysozoa; Arthropoda; Hexapoda; Insecta; Pterygota; Neoptera; Endopterygota; Lepidoptera; Glossata; Ditrysia; Gelechioidea; Coleophoridae; Coleophora
BSNHM4348-25	988085	YP_010326935.1	511	subfamily:Xyleninae	Eukaryota; Metazoa; Ecdysozoa; Arthropoda; Hexapoda; Insecta; Pterygota; Neoptera; Endopterygota; Lepidoptera; Glossata; Ditrysia; Noctuoidea; Noctuidae; Xyleninae; Actinotia
BSNTN3297-24	2625597	XGY12111.1	512	family:Dulichiidae	Eukaryota; Metazoa; Ecdysozoa; Arthropoda; Crustacea; Multicrustacea; Malacostraca; Eumalacostraca; Peracarida; Amphipoda; Senticaudata; Corophiida; Caprellidira; Caprelloidea; Dulichiidae; Dyopedos
BSNHM2364-25	1150103	QUQ05862.1	510	genus:Coleophora	Eukaryota; Metazoa; Ecdysozoa; Arthropoda; Hexapoda; Insecta; Pterygota; Neoptera; Endopterygota; Lepidoptera; Glossata; Ditrysia; Gelechioidea; Coleophoridae; Coleophora
BSNHM2202-25	1421330	YP_009112357.1	510	genus:Prays	Eukaryota; Metazoa; Ecdysozoa; Arthropoda; Hexapoda; Insecta; Pterygota; Neoptera; Endopterygota; Lepidoptera; Glossata; Ditrysia; Yponomeutoidea; Praydidae; Prays
BSNHM1777-25	2560917	QNV11639.1	512	family:Pterophoridae	Eukaryota; Metazoa; Ecdysozoa; Arthropoda; Hexapoda; Insecta; Pterygota; Neoptera; Endopterygota; Lepidoptera; Glossata; Ditrysia; Pterophoroidea; Pterophoridae; Pterophorinae; Platyptilia
BSNHM1713-25	1939724	AAQ94185.1	510	subfamily:Cosmopteriginae	Eukaryota; Metazoa; Ecdysozoa; Arthropoda; Hexapoda; Insecta; Pterygota; Neoptera; Endopterygota; Lepidoptera; Glossata; Ditrysia; Gelechioidea; Cosmopterigidae; Cosmopteriginae; Eteobalea
BGEPL437-24	287355	XOX21193.1	519	family:Zygaenidae	Eukaryota; Metazoa; Ecdysozoa; Arthropoda; Hexapoda; Insecta; Pterygota; Neoptera; Endopterygota; Lepidoptera; Glossata; Ditrysia; Zygaenoidea; Zygaenidae; Chalcosiinae; Chalcosia
BGEPL497-24	1542552	ALO64811.1	518	family:Halictidae	Eukaryota; Metazoa; Ecdysozoa; Arthropoda; Hexapoda; Insecta; Pterygota; Neoptera; Endopterygota; Hymenoptera; Apocrita; Aculeata; Apoidea; Anthophila; Halictidae; Halictinae; Halictini; Lasioglossum; Evylaeus
BSNHM2325-25	1869647	QUQ05862.1	510	genus:Coleophora	Eukaryota; Metazoa; Ecdysozoa; Arthropoda; Hexapoda; Insecta; Pterygota; Neoptera; Endopterygota; Lepidoptera; Glossata; Ditrysia; Gelechioidea; Coleophoridae; Coleophora
BSNHM1127-24	2673487	ALO76863.1	515	family:Oedemeridae	Eukaryota; Metazoa; Ecdysozoa; Arthropoda; Hexapoda; Insecta; Pterygota; Neoptera; Endopterygota; Coleoptera; Polyphaga; Cucujiformia; Oedemeridae; Ischnomera
BSNHM1082-24	3229140	ALO76863.1	515	family:Oedemeridae	Eukaryota; Metazoa; Ecdysozoa; Arthropoda; Hexapoda; Insecta; Pterygota; Neoptera; Endopterygota; Coleoptera; Polyphaga; Cucujiformia; Oedemeridae; Ischnomera
BSNHM3675-25	341292	ANJ70313.1	513	genus:Athous	Eukaryota; Metazoa; Ecdysozoa; Arthropoda; Hexapoda; Insecta; Pterygota; Neoptera; Endopterygota; Coleoptera; Polyphaga; Elateriformia; Elateroidea; Elateridae; Denticollinae; Athous
BSNHM1072-24	1526931	ALO76863.1	515	family:Oedemeridae	Eukaryota; Metazoa; Ecdysozoa; Arthropoda; Hexapoda; Insecta; Pterygota; Neoptera; Endopterygota; Coleoptera; Polyphaga; Cucujiformia; Oedemeridae; Ischnomera
BSNTN1198-23	394739	ASK49798.1	537	family:Ampharetidae	Eukaryota; Metazoa; Spiralia; Lophotrochozoa; Annelida; Polychaeta; Sedentaria; Canalipalpata; Terebellida; Terebelliformia; Ampharetidae; Samytha
BSNHM2239-25	2561278	AII02271.1	510	genus:Epermenia	Eukaryota; Metazoa; Ecdysozoa; Arthropoda; Hexapoda; Insecta; Pterygota; Neoptera; Endopterygota; Lepidoptera; Glossata; Ditrysia; Epermenioidea; Epermeniidae; Epermenia
BSNHM1052-24	110027	UPX88474.1	513	species:Noterus clavicornis	Eukaryota; Metazoa; Ecdysozoa; Arthropoda; Hexapoda; Insecta; Pterygota; Neoptera; Endopterygota; Coleoptera; Adephaga; Dytiscoidea; Noteridae; Noterus
BSNHM2117-25	199074	YP_010303528.1	510	genus:Phyllonorycter	Eukaryota; Metazoa; Ecdysozoa; Arthropoda; Hexapoda; Insecta; Pterygota; Neoptera; Endopterygota; Lepidoptera; Glossata; Ditrysia; Tineoidea; Gracillariidae; Phyllonorycter
BSNHM2228-25	57686	YP_010403060.1	510	species:Acrolepiopsis assectella	Eukaryota; Metazoa; Ecdysozoa; Arthropoda; Hexapoda; Insecta; Pterygota; Neoptera; Endopterygota; Lepidoptera; Glossata; Ditrysia; Yponomeutoidea; Plutellidae; Acrolepiopsis
BGEPL521-24	446238	ALO64524.1	515	genus:Andrena	Eukaryota; Metazoa; Ecdysozoa; Arthropoda; Hexapoda; Insecta; Pterygota; Neoptera; Endopterygota; Hymenoptera; Apocrita; Aculeata; Apoidea; Anthophila; Andrenidae; Andreninae; Andrena; Micrandrena
BSNHM1714-25	753326	BBE15850.1	517	superfamily:Tineoidea	Eukaryota; Metazoa; Ecdysozoa; Arthropoda; Hexapoda; Insecta; Pterygota; Neoptera; Endopterygota; Lepidoptera; Glossata; Ditrysia; Tineoidea; Psychidae; Oiketicinae; Eumeta
BSNHM2083-25	2814459	UTS56475.1	514	family:Gracillariidae	Eukaryota; Metazoa; Ecdysozoa; Arthropoda; Hexapoda; Insecta; Pterygota; Neoptera; Endopterygota; Lepidoptera; Glossata; Ditrysia; Tineoidea; Gracillariidae; Stomphastis
BSNHM2216-25	1101151	YP_010403032.1	510	family:Plutellidae	Eukaryota; Metazoa; Ecdysozoa; Arthropoda; Hexapoda; Insecta; Pterygota; Neoptera; Endopterygota; Lepidoptera; Glossata; Ditrysia; Yponomeutoidea; Plutellidae; Plutella
BSNHM2087-25	199067	YP_010303528.1	510	genus:Phyllonorycter	Eukaryota; Metazoa; Ecdysozoa; Arthropoda; Hexapoda; Insecta; Pterygota; Neoptera; Endopterygota; Lepidoptera; Glossata; Ditrysia; Tineoidea; Gracillariidae; Phyllonorycter
BSNHM2294-25	1150066	QUQ05862.1	510	genus:Coleophora	Eukaryota; Metazoa; Ecdysozoa; Arthropoda; Hexapoda; Insecta; Pterygota; Neoptera; Endopterygota; Lepidoptera; Glossata; Ditrysia; Gelechioidea; Coleophoridae; Coleophora
BSNTN2881-24	2268629	BCD89851.1	513	superfamily:Corophioidea	Eukaryota; Metazoa; Ecdysozoa; Arthropoda; Crustacea; Multicrustacea; Malacostraca; Eumalacostraca; Peracarida; Amphipoda; Senticaudata; Corophiida; Corophiidira; Corophioidea; Corophiidae; Grandidierella
BSNHM1763-25	2727427	YP_009241700.1	510	subfamily:Anacampsinae	Eukaryota; Metazoa; Ecdysozoa; Arthropoda; Hexapoda; Insecta; Pterygota; Neoptera; Endopterygota; Lepidoptera; Glossata; Ditrysia; Gelechioidea; Gelechiidae; Anacampsinae; Mesophleps
BSNTN1194-23	2172682	YP_010318551.1	517	family:Sabellidae	Eukaryota; Metazoa; Spiralia; Lophotrochozoa; Annelida; Polychaeta; Sedentaria; Canalipalpata; Sabellida; Sabellidae; Pseudopotamilla
BSNTN2164-24	177450	YP_002727975.1	508	family:Pyramidellidae	Eukaryota; Metazoa; Spiralia; Lophotrochozoa; Mollusca; Gastropoda; Heterobranchia; Euthyneura; Panpulmonata; Pyramidelloidea; Pyramidellidae; Pyramidella
BSNHM2287-25	2561120	QUQ05862.1	510	genus:Coleophora	Eukaryota; Metazoa; Ecdysozoa; Arthropoda; Hexapoda; Insecta; Pterygota; Neoptera; Endopterygota; Lepidoptera; Glossata; Ditrysia; Gelechioidea; Coleophoridae; Coleophora
BSNTN1186-23	352250	XDF18981.1	556	family:Chaetopteridae	Eukaryota; Metazoa; Spiralia; Lophotrochozoa; Annelida; Polychaeta; Sedentaria; Chaetopteridae; Chaetopterus
BSNTN3231-24	1732155	AWI62651.1	520	parvorder:Amphilochidira	Eukaryota; Metazoa; Ecdysozoa; Arthropoda; Crustacea; Multicrustacea; Malacostraca; Eumalacostraca; Peracarida; Amphipoda; Amphilochidea; Amphilochida; Amphilochidira; Iphimedioidea; Epimeriidae; Epimeria
BSNTN2134-24	1697961	APU51270.1	530	subfamily:Modiolinae	Eukaryota; Metazoa; Spiralia; Lophotrochozoa; Mollusca; Bivalvia; Autobranchia; Pteriomorphia; Mytilida; Mytiloidea; Mytilidae; Modiolinae; Modiolus
BSNHM2238-25	2561278	AII02271.1	510	genus:Epermenia	Eukaryota; Metazoa; Ecdysozoa; Arthropoda; Hexapoda; Insecta; Pterygota; Neoptera; Endopterygota; Lepidoptera; Glossata; Ditrysia; Epermenioidea; Epermeniidae; Epermenia
BSNTN1166-23	479860	YP_010316101.1	565	family:Serpulidae	Eukaryota; Metazoa; Spiralia; Lophotrochozoa; Annelida; Polychaeta; Sedentaria; Canalipalpata; Sabellida; Serpulidae; Hydroides
BSNHM1079-24	3229140	ALO76863.1	515	family:Oedemeridae	Eukaryota; Metazoa; Ecdysozoa; Arthropoda; Hexapoda; Insecta; Pterygota; Neoptera; Endopterygota; Coleoptera; Polyphaga; Cucujiformia; Oedemeridae; Ischnomera
BSNTN1156-23	249369	YP_010316101.1	565	family:Serpulidae	Eukaryota; Metazoa; Spiralia; Lophotrochozoa; Annelida; Polychaeta; Sedentaria; Canalipalpata; Sabellida; Serpulidae; Hydroides
BSNTN1144-23	3208404	XQJ36233.1	510	family:Polyceridae	Eukaryota; Metazoa; Spiralia; Lophotrochozoa; Mollusca; Gastropoda; Heterobranchia; Euthyneura; Nudipleura; Nudibranchia; Doridina; Anadoridoidea; Polyceridae; Nembrotha
BSNTN2116-24	358435	YP_784022.1	530	subfamily:Lymnocardiinae	Eukaryota; Metazoa; Spiralia; Lophotrochozoa; Mollusca; Bivalvia; Autobranchia; Heteroconchia; Euheterodonta; Imparidentia; Neoheterodontei; Cardiida; Cardioidea; Cardiidae; Lymnocardiinae; Acanthocardia
BGEPL414-24	95214	YP_010713960.1	511	subfamily:Acontiinae	Eukaryota; Metazoa; Ecdysozoa; Arthropoda; Hexapoda; Insecta; Pterygota; Neoptera; Endopterygota; Lepidoptera; Glossata; Ditrysia; Noctuoidea; Noctuidae; Acontiinae; Pseudeustrotia
BSNHM3672-25	1483835	QNG56211.1	511	genus:Pediacus	Eukaryota; Metazoa; Ecdysozoa; Arthropoda; Hexapoda; Insecta; Pterygota; Neoptera; Endopterygota; Coleoptera; Polyphaga; Cucujiformia; Cucujidae; Pediacus
BSNHM3650-25	2571451	ALO77374.1	514	subfamily:Malachiinae	Eukaryota; Metazoa; Ecdysozoa; Arthropoda; Hexapoda; Insecta; Pterygota; Neoptera; Endopterygota; Coleoptera; Polyphaga; Cucujiformia; Melyridae; Malachiinae; Clanoptilus
BSNTN3234-24	317525	AWI62651.1	520	parvorder:Amphilochidira	Eukaryota; Metazoa; Ecdysozoa; Arthropoda; Crustacea; Multicrustacea; Malacostraca; Eumalacostraca; Peracarida; Amphipoda; Amphilochidea; Amphilochida; Amphilochidira; Iphimedioidea; Epimeriidae; Epimeria
BSNHM3641-25	700403	ARH54235.1	515	subfamily:Alleculinae	Eukaryota; Metazoa; Ecdysozoa; Arthropoda; Hexapoda; Insecta; Pterygota; Neoptera; Endopterygota; Coleoptera; Polyphaga; Cucujiformia; Tenebrionidae; Alleculinae; Cteniopus
BSNHM2200-25	627135	YP_009112357.1	510	species:Prays oleae	Eukaryota; Metazoa; Ecdysozoa; Arthropoda; Hexapoda; Insecta; Pterygota; Neoptera; Endopterygota; Lepidoptera; Glossata; Ditrysia; Yponomeutoidea; Praydidae; Prays
BSNHM2186-25	1869482	YP_010985626.1	510	genus:Argyresthia	Eukaryota; Metazoa; Ecdysozoa; Arthropoda; Hexapoda; Insecta; Pterygota; Neoptera; Endopterygota; Lepidoptera; Glossata; Ditrysia; Yponomeutoidea; Argyresthiidae; Argyresthia
BSNHM3628-25	1586517	ARH54235.1	515	subfamily:Alleculinae	Eukaryota; Metazoa; Ecdysozoa; Arthropoda; Hexapoda; Insecta; Pterygota; Neoptera; Endopterygota; Coleoptera; Polyphaga; Cucujiformia; Tenebrionidae; Alleculinae; Cteniopus
BSNTN2940-24	3014145	UDE31807.1	513	superfamily:Caprelloidea	Eukaryota; Metazoa; Ecdysozoa; Arthropoda; Crustacea; Multicrustacea; Malacostraca; Eumalacostraca; Peracarida; Amphipoda; Senticaudata; Corophiida; Caprellidira; Caprelloidea; Cyamidae; Cyamus
BSNHM3674-25	1553077	AYW52169.1	519	family:Anthicidae	Eukaryota; Metazoa; Ecdysozoa; Arthropoda; Hexapoda; Insecta; Pterygota; Neoptera; Endopterygota; Coleoptera; Polyphaga; Cucujiformia; Anthicidae
BSNHM2210-25	1858087	YP_011002919.1	512	superfamily:Yponomeutoidea	Eukaryota; Metazoa; Ecdysozoa; Arthropoda; Hexapoda; Insecta; Pterygota; Neoptera; Endopterygota; Lepidoptera; Glossata; Ditrysia; Yponomeutoidea; Lyonetiidae; Leucoptera
BSNTN3275-24	2094517	AWI62651.1	520	infraorder:Amphilochida	Eukaryota; Metazoa; Ecdysozoa; Arthropoda; Crustacea; Multicrustacea; Malacostraca; Eumalacostraca; Peracarida; Amphipoda; Amphilochidea; Amphilochida; Amphilochidira; Iphimedioidea; Epimeriidae; Epimeria
BSNHM2344-25	1197228	QUQ05862.1	510	genus:Coleophora	Eukaryota; Metazoa; Ecdysozoa; Arthropoda; Hexapoda; Insecta; Pterygota; Neoptera; Endopterygota; Lepidoptera; Glossata; Ditrysia; Gelechioidea; Coleophoridae; Coleophora
BSNHM1772-25	2680078	YP_010177469.1	511	genus:Aglossa	Eukaryota; Metazoa; Ecdysozoa; Arthropoda; Hexapoda; Insecta; Pterygota; Neoptera; Endopterygota; Lepidoptera; Glossata; Ditrysia; Pyraloidea; Pyralidae; Pyralinae; Aglossa
BSNTN3007-24	3078563	YP_004581394.1	508	family:Tubuliporidae	Eukaryota; Metazoa; Spiralia; Lophotrochozoa; Bryozoa; Stenolaemata; Tubuliporida; Tubuliporidae; Tubulipora
BSNTN2115-24	358435	YP_784022.1	530	subfamily:Lymnocardiinae	Eukaryota; Metazoa; Spiralia; Lophotrochozoa; Mollusca; Bivalvia; Autobranchia; Heteroconchia; Euheterodonta; Imparidentia; Neoheterodontei; Cardiida; Cardioidea; Cardiidae; Lymnocardiinae; Acanthocardia
BSNHM1089-24	2696778	ALO76863.1	515	genus:Ischnomera	Eukaryota; Metazoa; Ecdysozoa; Arthropoda; Hexapoda; Insecta; Pterygota; Neoptera; Endopterygota; Coleoptera; Polyphaga; Cucujiformia; Oedemeridae; Ischnomera
BSNTN2998-24	626268	YP_004581394.1	508	class:Stenolaemata	Eukaryota; Metazoa; Spiralia; Lophotrochozoa; Bryozoa; Stenolaemata; Tubuliporida; Tubuliporidae; Tubulipora
BSNHM1044-24	2975251	ALO77010.1	514	family:Mordellidae	Eukaryota; Metazoa; Ecdysozoa; Arthropoda; Hexapoda; Insecta; Pterygota; Neoptera; Endopterygota; Coleoptera; Polyphaga; Cucujiformia; Mordellidae
BSNHM1740-25	1870200	YP_010253732.1	510	tribe:Cochylini	Eukaryota; Metazoa; Ecdysozoa; Arthropoda; Hexapoda; Insecta; Pterygota; Neoptera; Endopterygota; Lepidoptera; Glossata; Ditrysia; Tortricoidea; Tortricidae; Tortricinae; Cochylidia
BSNTN2983-24	560971	YP_004581394.1	508	class:Stenolaemata	Eukaryota; Metazoa; Spiralia; Lophotrochozoa; Bryozoa; Stenolaemata; Tubuliporida; Tubuliporidae; Tubulipora
BSNHM1119-24	2673487	ALO76863.1	515	family:Oedemeridae	Eukaryota; Metazoa; Ecdysozoa; Arthropoda; Hexapoda; Insecta; Pterygota; Neoptera; Endopterygota; Coleoptera; Polyphaga; Cucujiformia; Oedemeridae; Ischnomera
BSNHM2161-25	2561637	QHW07029.1	510	subfamily:Choreutinae	Eukaryota; Metazoa; Ecdysozoa; Arthropoda; Hexapoda; Insecta; Pterygota; Neoptera; Endopterygota; Lepidoptera; Glossata; Ditrysia; Sesioidea; Choreutidae; Choreutinae; Choreutis
BSNTN1233-23	1243827	WZX10551.1	509	family:Dorvilleidae	Eukaryota; Metazoa; Spiralia; Lophotrochozoa; Annelida; Polychaeta; Errantia; Eunicida; Dorvilleidae; Veneriserva
BSNTN2871-24	96879	RXG59850.1	560	order:Isopoda	Eukaryota; Metazoa; Ecdysozoa; Arthropoda; Crustacea; Multicrustacea; Malacostraca; Eumalacostraca; Peracarida; Isopoda; Oniscidea; Crinocheta; Armadillidiidae; Armadillidium
BSNHM1130-24	1588595	ALO76863.1	515	family:Oedemeridae	Eukaryota; Metazoa; Ecdysozoa; Arthropoda; Hexapoda; Insecta; Pterygota; Neoptera; Endopterygota; Coleoptera; Polyphaga; Cucujiformia; Oedemeridae; Ischnomera
BSNTN2097-24	2930578	YP_010852297.1	527	order:Littorinimorpha	Eukaryota; Metazoa; Spiralia; Lophotrochozoa; Mollusca; Gastropoda; Caenogastropoda; Littorinimorpha; Calyptraeoidea; Calyptraeidae; Desmaulus
BSNTN1150-23	1552837	YP_010837454.1	509	genus:Doto	Eukaryota; Metazoa; Spiralia; Lophotrochozoa; Mollusca; Gastropoda; Heterobranchia; Euthyneura; Nudipleura; Nudibranchia; Cladobranchia; Dendronotoidea; Dotidae; Doto
BSNHM2323-25	1150093	QUQ05862.1	510	genus:Coleophora	Eukaryota; Metazoa; Ecdysozoa; Arthropoda; Hexapoda; Insecta; Pterygota; Neoptera; Endopterygota; Lepidoptera; Glossata; Ditrysia; Gelechioidea; Coleophoridae; Coleophora
BSNHM2298-25	2561109	QUQ05862.1	510	genus:Coleophora	Eukaryota; Metazoa; Ecdysozoa; Arthropoda; Hexapoda; Insecta; Pterygota; Neoptera; Endopterygota; Lepidoptera; Glossata; Ditrysia; Gelechioidea; Coleophoridae; Coleophora
BSNHM2347-25	2561119	QUQ05862.1	510	genus:Coleophora	Eukaryota; Metazoa; Ecdysozoa; Arthropoda; Hexapoda; Insecta; Pterygota; Neoptera; Endopterygota; Lepidoptera; Glossata; Ditrysia; Gelechioidea; Coleophoridae; Coleophora
BSNHM1760-25	1888684	YP_009241700.1	510	subfamily:Anacampsinae	Eukaryota; Metazoa; Ecdysozoa; Arthropoda; Hexapoda; Insecta; Pterygota; Neoptera; Endopterygota; Lepidoptera; Glossata; Ditrysia; Gelechioidea; Gelechiidae; Anacampsinae; Mesophleps
BGEPL531-24	2848954	WJZ53020.1	512	genus:Pollenia	Eukaryota; Metazoa; Ecdysozoa; Arthropoda; Hexapoda; Insecta; Pterygota; Neoptera; Endopterygota; Diptera; Brachycera; Muscomorpha; Oestroidea; Polleniidae; Pollenia
BSNHM1703-25	41187	XOX21187.1	534	order:Lepidoptera	Eukaryota; Metazoa; Ecdysozoa; Arthropoda; Hexapoda; Insecta; Pterygota; Neoptera; Endopterygota; Lepidoptera; Glossata; Ditrysia; Zygaenoidea; Limacodidae; Parasa
BSNTN3021-24	560971	YP_004581394.1	508	class:Stenolaemata	Eukaryota; Metazoa; Spiralia; Lophotrochozoa; Bryozoa; Stenolaemata; Tubuliporida; Tubuliporidae; Tubulipora
BSNHM4278-25	987950	XOI42562.1	511	subfamily:Hadeninae	Eukaryota; Metazoa; Ecdysozoa; Arthropoda; Hexapoda; Insecta; Pterygota; Neoptera; Endopterygota; Lepidoptera; Glossata; Ditrysia; Noctuoidea; Noctuidae; Hadeninae; Mythimna
BSNHM2085-25	1869799	QGU84908.1	511	subfamily:Acrocercopinae	Eukaryota; Metazoa; Ecdysozoa; Arthropoda; Hexapoda; Insecta; Pterygota; Neoptera; Endopterygota; Lepidoptera; Glossata; Ditrysia; Tineoidea; Gracillariidae; Acrocercopinae; Gibbovalva
BSNHM2251-25	1100956	QUQ05862.1	510	genus:Coleophora	Eukaryota; Metazoa; Ecdysozoa; Arthropoda; Hexapoda; Insecta; Pterygota; Neoptera; Endopterygota; Lepidoptera; Glossata; Ditrysia; Gelechioidea; Coleophoridae; Coleophora
BSNTN3024-24	626268	YP_004581394.1	508	class:Stenolaemata	Eukaryota; Metazoa; Spiralia; Lophotrochozoa; Bryozoa; Stenolaemata; Tubuliporida; Tubuliporidae; Tubulipora
BSNTN2149-24	1732108	UDE31807.1	513	parvorder:Caprellidira	Eukaryota; Metazoa; Ecdysozoa; Arthropoda; Crustacea; Multicrustacea; Malacostraca; Eumalacostraca; Peracarida; Amphipoda; Senticaudata; Corophiida; Caprellidira; Caprelloidea; Cyamidae; Cyamus
BSNHM1741-25	627135	YP_009112357.1	510	species:Prays oleae	Eukaryota; Metazoa; Ecdysozoa; Arthropoda; Hexapoda; Insecta; Pterygota; Neoptera; Endopterygota; Lepidoptera; Glossata; Ditrysia; Yponomeutoidea; Praydidae; Prays
BSNTN3246-24	2871083	UDE31807.1	513	parvorder:Caprellidira	Eukaryota; Metazoa; Ecdysozoa; Arthropoda; Crustacea; Multicrustacea; Malacostraca; Eumalacostraca; Peracarida; Amphipoda; Senticaudata; Corophiida; Caprellidira; Caprelloidea; Cyamidae; Cyamus
BSNTN3285-24	1732151	YP_010636363.1	513	infraorder:Lysianassida	Eukaryota; Metazoa; Ecdysozoa; Arthropoda; Crustacea; Multicrustacea; Malacostraca; Eumalacostraca; Peracarida; Amphipoda; Amphilochidea; Lysianassida; Lysianassidira; Lysianassoidea; Cyphocarididae
BSNTN3302-24	2707693	YP_010636363.1	513	infraorder:Lysianassida	Eukaryota; Metazoa; Ecdysozoa; Arthropoda; Crustacea; Multicrustacea; Malacostraca; Eumalacostraca; Peracarida; Amphipoda; Amphilochidea; Lysianassida; Lysianassidira; Lysianassoidea; Cyphocarididae
BSNHM3662-25	2979044	WXA55698.1	514	genus:Pyrochroa	Eukaryota; Metazoa; Ecdysozoa; Arthropoda; Hexapoda; Insecta; Pterygota; Neoptera; Endopterygota; Coleoptera; Polyphaga; Cucujiformia; Pyrochroidae; Pyrochroa
BGEPL394-24	1869402	YP_010329773.1	511	genus:Actebia	Eukaryota; Metazoa; Ecdysozoa; Arthropoda; Hexapoda; Insecta; Pterygota; Neoptera; Endopterygota; Lepidoptera; Glossata; Ditrysia; Noctuoidea; Noctuidae; Noctuinae; Noctuini; Actebia
BSNHM2144-25	199068	YP_010303528.1	510	genus:Phyllonorycter	Eukaryota; Metazoa; Ecdysozoa; Arthropoda; Hexapoda; Insecta; Pterygota; Neoptera; Endopterygota; Lepidoptera; Glossata; Ditrysia; Tineoidea; Gracillariidae; Phyllonorycter
BSNTN2968-24	560971	YP_004581394.1	508	class:Stenolaemata	Eukaryota; Metazoa; Spiralia; Lophotrochozoa; Bryozoa; Stenolaemata; Tubuliporida; Tubuliporidae; Tubulipora
BSNTN1216-23	357071	YP_010316101.1	565	family:Serpulidae	Eukaryota; Metazoa; Spiralia; Lophotrochozoa; Annelida; Polychaeta; Sedentaria; Canalipalpata; Sabellida; Serpulidae; Hydroides
BSNHM1110-24	2673487	ALO76863.1	515	family:Oedemeridae	Eukaryota; Metazoa; Ecdysozoa; Arthropoda; Hexapoda; Insecta; Pterygota; Neoptera; Endopterygota; Coleoptera; Polyphaga; Cucujiformia; Oedemeridae; Ischnomera
BSNTN2932-24	2340032	BCD89851.1	513	family:Corophiidae	Eukaryota; Metazoa; Ecdysozoa; Arthropoda; Crustacea; Multicrustacea; Malacostraca; Eumalacostraca; Peracarida; Amphipoda; Senticaudata; Corophiida; Corophiidira; Corophioidea; Corophiidae; Grandidierella
BSNHM4349-25	987958	AAT52201.1	514	subfamily:Noctuinae	Eukaryota; Metazoa; Ecdysozoa; Arthropoda; Hexapoda; Insecta; Pterygota; Neoptera; Endopterygota; Lepidoptera; Glossata; Ditrysia; Noctuoidea; Noctuidae; Noctuinae; Noctuini; Noctua
BSNHM2165-25	753184	YP_011002919.1	512	superfamily:Yponomeutoidea	Eukaryota; Metazoa; Ecdysozoa; Arthropoda; Hexapoda; Insecta; Pterygota; Neoptera; Endopterygota; Lepidoptera; Glossata; Ditrysia; Yponomeutoidea; Lyonetiidae; Leucoptera
BSNHM2305-25	1109483	QUQ05862.1	510	genus:Coleophora	Eukaryota; Metazoa; Ecdysozoa; Arthropoda; Hexapoda; Insecta; Pterygota; Neoptera; Endopterygota; Lepidoptera; Glossata; Ditrysia; Gelechioidea; Coleophoridae; Coleophora
BGEPL511-24	446238	ALO64524.1	515	genus:Andrena	Eukaryota; Metazoa; Ecdysozoa; Arthropoda; Hexapoda; Insecta; Pterygota; Neoptera; Endopterygota; Hymenoptera; Apocrita; Aculeata; Apoidea; Anthophila; Andrenidae; Andreninae; Andrena; Micrandrena
BSNTN1206-23	167831	BDC91878.1	513	genus:Notomastus	Eukaryota; Metazoa; Spiralia; Lophotrochozoa; Annelida; Polychaeta; Sedentaria; Scolecida; Capitellidae; Notomastus
BGEPL449-24	287355	XOX21193.1	519	family:Zygaenidae	Eukaryota; Metazoa; Ecdysozoa; Arthropoda; Hexapoda; Insecta; Pterygota; Neoptera; Endopterygota; Lepidoptera; Glossata; Ditrysia; Zygaenoidea; Zygaenidae; Chalcosiinae; Chalcosia
BSNHM3658-25	2571451	ALO77374.1	514	subfamily:Malachiinae	Eukaryota; Metazoa; Ecdysozoa; Arthropoda; Hexapoda; Insecta; Pterygota; Neoptera; Endopterygota; Coleoptera; Polyphaga; Cucujiformia; Melyridae; Malachiinae; Clanoptilus
BSNTN1203-23	1719116	YP_010700920.1	520	family:Spionidae	Eukaryota; Metazoa; Spiralia; Lophotrochozoa; Annelida; Polychaeta; Sedentaria; Canalipalpata; Spionida; Spionidae; Rhynchospio
BSNTN3324-24	2707693	YP_010636363.1	513	infraorder:Lysianassida	Eukaryota; Metazoa; Ecdysozoa; Arthropoda; Crustacea; Multicrustacea; Malacostraca; Eumalacostraca; Peracarida; Amphipoda; Amphilochidea; Lysianassida; Lysianassidira; Lysianassoidea; Cyphocarididae
BSNHM3664-25	1055245	YP_009185919.1	514	family:Leiodidae	Eukaryota; Metazoa; Ecdysozoa; Arthropoda; Hexapoda; Insecta; Pterygota; Neoptera; Endopterygota; Coleoptera; Polyphaga; Staphyliniformia; Leiodidae; Cholevinae; Phacomorphus
BGEPL495-24	1542552	ALO64811.1	518	family:Halictidae	Eukaryota; Metazoa; Ecdysozoa; Arthropoda; Hexapoda; Insecta; Pterygota; Neoptera; Endopterygota; Hymenoptera; Apocrita; Aculeata; Apoidea; Anthophila; Halictidae; Halictinae; Halictini; Lasioglossum; Evylaeus
BSNHM1099-24	2673487	ALO76863.1	515	family:Oedemeridae	Eukaryota; Metazoa; Ecdysozoa; Arthropoda; Hexapoda; Insecta; Pterygota; Neoptera; Endopterygota; Coleoptera; Polyphaga; Cucujiformia; Oedemeridae; Ischnomera
BSNTN2161-24	106228	WTL80904.1	512	superfamily:Galeommatoidea	Eukaryota; Metazoa; Spiralia; Lophotrochozoa; Mollusca; Bivalvia; Autobranchia; Heteroconchia; Euheterodonta; Imparidentia; Galeommatida; Galeommatoidea; Montacutidae; Curvemysella
BSNHM1778-25	1666430	YP_010253732.1	510	tribe:Cochylini	Eukaryota; Metazoa; Ecdysozoa; Arthropoda; Hexapoda; Insecta; Pterygota; Neoptera; Endopterygota; Lepidoptera; Glossata; Ditrysia; Tortricoidea; Tortricidae; Tortricinae; Cochylidia
BSNHM2313-25	1869607	QUQ05862.1	510	genus:Coleophora	Eukaryota; Metazoa; Ecdysozoa; Arthropoda; Hexapoda; Insecta; Pterygota; Neoptera; Endopterygota; Lepidoptera; Glossata; Ditrysia; Gelechioidea; Coleophoridae; Coleophora
BGEPL510-24	446238	ALO64524.1	515	genus:Andrena	Eukaryota; Metazoa; Ecdysozoa; Arthropoda; Hexapoda; Insecta; Pterygota; Neoptera; Endopterygota; Hymenoptera; Apocrita; Aculeata; Apoidea; Anthophila; Andrenidae; Andreninae; Andrena; Micrandrena
BSNHM2255-25	989757	QUQ05862.1	510	genus:Coleophora	Eukaryota; Metazoa; Ecdysozoa; Arthropoda; Hexapoda; Insecta; Pterygota; Neoptera; Endopterygota; Lepidoptera; Glossata; Ditrysia; Gelechioidea; Coleophoridae; Coleophora
BGEPL528-24	446238	ALO64524.1	515	genus:Andrena	Eukaryota; Metazoa; Ecdysozoa; Arthropoda; Hexapoda; Insecta; Pterygota; Neoptera; Endopterygota; Hymenoptera; Apocrita; Aculeata; Apoidea; Anthophila; Andrenidae; Andreninae; Andrena; Micrandrena
BSNHM2308-25	1150082	QUQ05862.1	510	genus:Coleophora	Eukaryota; Metazoa; Ecdysozoa; Arthropoda; Hexapoda; Insecta; Pterygota; Neoptera; Endopterygota; Lepidoptera; Glossata; Ditrysia; Gelechioidea; Coleophoridae; Coleophora
BSNTN2152-24	45747	YP_009942993.1	511	genus:Littorina	Eukaryota; Metazoa; Spiralia; Lophotrochozoa; Mollusca; Gastropoda; Caenogastropoda; Littorinimorpha; Littorinoidea; Littorinidae; Littorina
BSNTN2946-24	560971	YP_004581394.1	508	class:Stenolaemata	Eukaryota; Metazoa; Spiralia; Lophotrochozoa; Bryozoa; Stenolaemata; Tubuliporida; Tubuliporidae; Tubulipora
BGEPL558-24	860349	XUB14327.1	513	family:Stratiomyidae	Eukaryota; Metazoa; Ecdysozoa; Arthropoda; Hexapoda; Insecta; Pterygota; Neoptera; Endopterygota; Diptera; Brachycera; Stratiomyomorpha; Stratiomyidae; Chorisops
BSNTN3295-24	2707658	UDE31807.1	513	parvorder:Caprellidira	Eukaryota; Metazoa; Ecdysozoa; Arthropoda; Crustacea; Multicrustacea; Malacostraca; Eumalacostraca; Peracarida; Amphipoda; Senticaudata; Corophiida; Caprellidira; Caprelloidea; Cyamidae; Cyamus
BSNHM1791-25	1594216	YP_010287573.1	510	genus:Acrobasis	Eukaryota; Metazoa; Ecdysozoa; Arthropoda; Hexapoda; Insecta; Pterygota; Neoptera; Endopterygota; Lepidoptera; Glossata; Ditrysia; Pyraloidea; Pyralidae; Phycitinae; Acrobasis
BSNTN2117-24	2793146	ABF60115.1	550	genus:Hiatella	Eukaryota; Metazoa; Spiralia; Lophotrochozoa; Mollusca; Bivalvia; Autobranchia; Heteroconchia; Euheterodonta; Imparidentia; Adapedonta; Hiatelloidea; Hiatellidae; Hiatella
BSNHM2335-25	1150032	QUQ05862.1	510	genus:Coleophora	Eukaryota; Metazoa; Ecdysozoa; Arthropoda; Hexapoda; Insecta; Pterygota; Neoptera; Endopterygota; Lepidoptera; Glossata; Ditrysia; Gelechioidea; Coleophoridae; Coleophora
BSNHM1123-24	2673487	ALO76863.1	515	family:Oedemeridae	Eukaryota; Metazoa; Ecdysozoa; Arthropoda; Hexapoda; Insecta; Pterygota; Neoptera; Endopterygota; Coleoptera; Polyphaga; Cucujiformia; Oedemeridae; Ischnomera
BSNHM2297-25	1150039	QUQ05862.1	510	genus:Coleophora	Eukaryota; Metazoa; Ecdysozoa; Arthropoda; Hexapoda; Insecta; Pterygota; Neoptera; Endopterygota; Lepidoptera; Glossata; Ditrysia; Gelechioidea; Coleophoridae; Coleophora
BSNTN2153-24	2732485	YP_009773377.1	514	order:Lepidopleurida	Eukaryota; Metazoa; Spiralia; Lophotrochozoa; Mollusca; Polyplacophora; Neoloricata; Lepidopleurida; Lepidopleuridae; Leptochiton
BSNTN3030-24	560976	YP_001648398.1	511	family:Bugulidae	Eukaryota; Metazoa; Spiralia; Lophotrochozoa; Bryozoa; Gymnolaemata; Cheilostomatida; Flustrina; Buguloidea; Bugulidae; Bugula
BSNHM2169-25	1660588	YP_010985626.1	510	genus:Argyresthia	Eukaryota; Metazoa; Ecdysozoa; Arthropoda; Hexapoda; Insecta; Pterygota; Neoptera; Endopterygota; Lepidoptera; Glossata; Ditrysia; Yponomeutoidea; Argyresthiidae; Argyresthia
BSNHM2317-25	1857996	QUQ05862.1	510	genus:Coleophora	Eukaryota; Metazoa; Ecdysozoa; Arthropoda; Hexapoda; Insecta; Pterygota; Neoptera; Endopterygota; Lepidoptera; Glossata; Ditrysia; Gelechioidea; Coleophoridae; Coleophora
BSNHM1702-25	1101169	UPU95823.1	511	family:Gelechiidae	Eukaryota; Metazoa; Ecdysozoa; Arthropoda; Hexapoda; Insecta; Pterygota; Neoptera; Endopterygota; Lepidoptera; Glossata; Ditrysia; Gelechioidea; Gelechiidae; Anomologinae; Monochroa
BSNTN3274-24	1732151	YP_010636363.1	513	infraorder:Lysianassida	Eukaryota; Metazoa; Ecdysozoa; Arthropoda; Crustacea; Multicrustacea; Malacostraca; Eumalacostraca; Peracarida; Amphipoda; Amphilochidea; Lysianassida; Lysianassidira; Lysianassoidea; Cyphocarididae
BSNHM2205-25	572880	YP_009112357.1	510	genus:Prays	Eukaryota; Metazoa; Ecdysozoa; Arthropoda; Hexapoda; Insecta; Pterygota; Neoptera; Endopterygota; Lepidoptera; Glossata; Ditrysia; Yponomeutoidea; Praydidae; Prays
BSNHM2333-25	1857986	QUQ05862.1	510	genus:Coleophora	Eukaryota; Metazoa; Ecdysozoa; Arthropoda; Hexapoda; Insecta; Pterygota; Neoptera; Endopterygota; Lepidoptera; Glossata; Ditrysia; Gelechioidea; Coleophoridae; Coleophora
BSNTN3267-24	2871083	UDE31807.1	513	parvorder:Caprellidira	Eukaryota; Metazoa; Ecdysozoa; Arthropoda; Crustacea; Multicrustacea; Malacostraca; Eumalacostraca; Peracarida; Amphipoda; Senticaudata; Corophiida; Caprellidira; Caprelloidea; Cyamidae; Cyamus
BGEPL395-24	1804819	YP_010327039.1	511	species:Agrotis trifurca	Eukaryota; Metazoa; Ecdysozoa; Arthropoda; Hexapoda; Insecta; Pterygota; Neoptera; Endopterygota; Lepidoptera; Glossata; Ditrysia; Noctuoidea; Noctuidae; Noctuinae; Noctuini; Agrotis
BSNHM2199-25	1101025	AAB05556.1	511	subfamily:Yponomeutinae	Eukaryota; Metazoa; Ecdysozoa; Arthropoda; Hexapoda; Insecta; Pterygota; Neoptera; Endopterygota; Lepidoptera; Glossata; Ditrysia; Yponomeutoidea; Yponomeutidae; Yponomeutinae; Yponomeuta
BSNTN2917-24	2094291	UIN24705.1	512	family:Eusiridae	Eukaryota; Metazoa; Ecdysozoa; Arthropoda; Crustacea; Multicrustacea; Malacostraca; Eumalacostraca; Peracarida; Amphipoda; Amphilochidea; Amphilochida; Eusiridira; Eusiroidea; Eusiridae; Eusirus
BSNTN3271-24	3397516	AZH08539.1	512	parvorder:Synopiidira	Eukaryota; Metazoa; Ecdysozoa; Arthropoda; Crustacea; Multicrustacea; Malacostraca; Eumalacostraca; Peracarida; Amphipoda; Amphilochidea; Lysianassida; Synopiidira; Dexaminoidea; Pardaliscidae; Halice
BSNTN2091-24	349387	YP_009158306.1	511	tribe:Mysini	Eukaryota; Metazoa; Ecdysozoa; Arthropoda; Crustacea; Multicrustacea; Malacostraca; Eumalacostraca; Peracarida; Mysidacea; Mysida; Mysidae; Mysinae; Mysini; Neomysis
BSNHM2218-25	1870286	YP_010403032.1	510	family:Plutellidae	Eukaryota; Metazoa; Ecdysozoa; Arthropoda; Hexapoda; Insecta; Pterygota; Neoptera; Endopterygota; Lepidoptera; Glossata; Ditrysia; Yponomeutoidea; Plutellidae; Plutella
BSNHM3609-25	2918262	ARH54235.1	515	subfamily:Alleculinae	Eukaryota; Metazoa; Ecdysozoa; Arthropoda; Hexapoda; Insecta; Pterygota; Neoptera; Endopterygota; Coleoptera; Polyphaga; Cucujiformia; Tenebrionidae; Alleculinae; Cteniopus
BSNTN2915-24	2449100	AWI62651.1	520	infraorder:Amphilochida	Eukaryota; Metazoa; Ecdysozoa; Arthropoda; Crustacea; Multicrustacea; Malacostraca; Eumalacostraca; Peracarida; Amphipoda; Amphilochidea; Amphilochida; Amphilochidira; Iphimedioidea; Epimeriidae; Epimeria
BSNHM2279-25	1594256	QUQ05862.1	510	genus:Coleophora	Eukaryota; Metazoa; Ecdysozoa; Arthropoda; Hexapoda; Insecta; Pterygota; Neoptera; Endopterygota; Lepidoptera; Glossata; Ditrysia; Gelechioidea; Coleophoridae; Coleophora
BSNTN3017-24	2967279	XNJ74031.1	513	genus:Reteporella	Eukaryota; Metazoa; Spiralia; Lophotrochozoa; Bryozoa; Gymnolaemata; Cheilostomatida; Flustrina; Celleporoidea; Phidoloporidae; Reteporella
BSNTN1205-23	1680846	YP_011086426.1	511	family:Phyllodocidae	Eukaryota; Metazoa; Spiralia; Lophotrochozoa; Annelida; Polychaeta; Errantia; Phyllodocida; Phyllodocidae; Phyllodoce
BSNHM2359-25	1150091	QUQ05862.1	510	genus:Coleophora	Eukaryota; Metazoa; Ecdysozoa; Arthropoda; Hexapoda; Insecta; Pterygota; Neoptera; Endopterygota; Lepidoptera; Glossata; Ditrysia; Gelechioidea; Coleophoridae; Coleophora
BSNHM3634-25	1586516	ARH54235.1	515	subfamily:Alleculinae	Eukaryota; Metazoa; Ecdysozoa; Arthropoda; Hexapoda; Insecta; Pterygota; Neoptera; Endopterygota; Coleoptera; Polyphaga; Cucujiformia; Tenebrionidae; Alleculinae; Cteniopus
BSNHM1787-25	3119790	ALN11750.1	512	subfamily:Phycitinae	Eukaryota; Metazoa; Ecdysozoa; Arthropoda; Hexapoda; Insecta; Pterygota; Neoptera; Endopterygota; Lepidoptera; Glossata; Ditrysia; Pyraloidea; Pyralidae; Phycitinae; Plodia
BGEPL542-24	1747616	ACE74932.1	518	subfamily:Pompilinae	Eukaryota; Metazoa; Ecdysozoa; Arthropoda; Hexapoda; Insecta; Pterygota; Neoptera; Endopterygota; Hymenoptera; Apocrita; Aculeata; Pompiloidea; Pompilidae; Pompilinae; Psorthaspis
BSNTN3323-24	371437	YP_007026805.1	513	infraorder:Hadziida	Eukaryota; Metazoa; Ecdysozoa; Arthropoda; Crustacea; Multicrustacea; Malacostraca; Eumalacostraca; Peracarida; Amphipoda; Senticaudata; Hadziida; Hadzioidea; Metacrangonyctidae; Metacrangonyx
BSNHM2172-25	1100921	YP_010985626.1	510	genus:Argyresthia	Eukaryota; Metazoa; Ecdysozoa; Arthropoda; Hexapoda; Insecta; Pterygota; Neoptera; Endopterygota; Lepidoptera; Glossata; Ditrysia; Yponomeutoidea; Argyresthiidae; Argyresthia
BSNTN2921-24	1859086	BCD89851.1	513	parvorder:Corophiidira	Eukaryota; Metazoa; Ecdysozoa; Arthropoda; Crustacea; Multicrustacea; Malacostraca; Eumalacostraca; Peracarida; Amphipoda; Senticaudata; Corophiida; Corophiidira; Corophioidea; Corophiidae; Grandidierella
BSNTN2977-24	365325	YP_004581394.1	508	species:Tubulipora flabellaris	Eukaryota; Metazoa; Spiralia; Lophotrochozoa; Bryozoa; Stenolaemata; Tubuliporida; Tubuliporidae; Tubulipora
BSNTN2177-24	2566667	RXG59850.1	560	order:Isopoda	Eukaryota; Metazoa; Ecdysozoa; Arthropoda; Crustacea; Multicrustacea; Malacostraca; Eumalacostraca; Peracarida; Isopoda; Oniscidea; Crinocheta; Armadillidiidae; Armadillidium
BSNHM2250-25	1100956	QUQ05862.1	510	genus:Coleophora	Eukaryota; Metazoa; Ecdysozoa; Arthropoda; Hexapoda; Insecta; Pterygota; Neoptera; Endopterygota; Lepidoptera; Glossata; Ditrysia; Gelechioidea; Coleophoridae; Coleophora
BSNTN3012-24	560973	YP_004581394.1	508	class:Stenolaemata	Eukaryota; Metazoa; Spiralia; Lophotrochozoa; Bryozoa; Stenolaemata; Tubuliporida; Tubuliporidae; Tubulipora
BSNHM2147-25	271973	YP_010026604.1	510	genus:Phyllocnistis	Eukaryota; Metazoa; Ecdysozoa; Arthropoda; Hexapoda; Insecta; Pterygota; Neoptera; Endopterygota; Lepidoptera; Glossata; Ditrysia; Tineoidea; Gracillariidae; Phyllocnistis
BSNHM1744-25	1430531	YP_011056617.1	510	subfamily:Crambinae	Eukaryota; Metazoa; Ecdysozoa; Arthropoda; Hexapoda; Insecta; Pterygota; Neoptera; Endopterygota; Lepidoptera; Glossata; Ditrysia; Pyraloidea; Crambidae; Crambinae; Chilo
BSNTN1185-23	479860	YP_010316101.1	565	family:Serpulidae	Eukaryota; Metazoa; Spiralia; Lophotrochozoa; Annelida; Polychaeta; Sedentaria; Canalipalpata; Sabellida; Serpulidae; Hydroides
BSNHM1060-24	1526931	ALO76863.1	515	family:Oedemeridae	Eukaryota; Metazoa; Ecdysozoa; Arthropoda; Hexapoda; Insecta; Pterygota; Neoptera; Endopterygota; Coleoptera; Polyphaga; Cucujiformia; Oedemeridae; Ischnomera
BSNHM1736-25	81688	AGY80146.1	510	subfamily:Chlidanotinae	Eukaryota; Metazoa; Ecdysozoa; Arthropoda; Hexapoda; Insecta; Pterygota; Neoptera; Endopterygota; Lepidoptera; Glossata; Ditrysia; Tortricoidea; Tortricidae; Chlidanotinae; Trymalitis
BSNTN3035-24	60593	YP_006575936.1	513	species:Celleporella hyalina	Eukaryota; Metazoa; Spiralia; Lophotrochozoa; Bryozoa; Gymnolaemata; Cheilostomatida; Flustrina; Hippothooidea; Hippothoidae; Celleporella
BSNHM4355-25	2683772	WVR18601.1	511	superfamily:Gelechioidea	Eukaryota; Metazoa; Ecdysozoa; Arthropoda; Hexapoda; Insecta; Pterygota; Neoptera; Endopterygota; Lepidoptera; Glossata; Ditrysia; Gelechioidea; Lecithoceridae; Lecithocerinae; Homaloxestis
BSNTN2864-24	525687	ADA69792.1	510	superfamily:Janiroidea	Eukaryota; Metazoa; Ecdysozoa; Arthropoda; Crustacea; Multicrustacea; Malacostraca; Eumalacostraca; Peracarida; Isopoda; Asellota; Janiroidea; Janiridae; Janira
BGEPL549-24	544954	ALO64714.1	516	species:Nomada goodeniana	Eukaryota; Metazoa; Ecdysozoa; Arthropoda; Hexapoda; Insecta; Pterygota; Neoptera; Endopterygota; Hymenoptera; Apocrita; Aculeata; Apoidea; Anthophila; Apidae; Nomadini; Nomada
BSNTN2156-24	182174	YP_010958751.1	551	family:Limidae	Eukaryota; Metazoa; Spiralia; Lophotrochozoa; Mollusca; Bivalvia; Autobranchia; Pteriomorphia; Limoida; Limidae; Lima
BSNTN1219-23	46601	YP_010295738.1	516	genus:Polydora	Eukaryota; Metazoa; Spiralia; Lophotrochozoa; Annelida; Polychaeta; Sedentaria; Canalipalpata; Spionida; Spionidae; Polydora
BGEPL554-24	544954	ALO64714.1	516	species:Nomada goodeniana	Eukaryota; Metazoa; Ecdysozoa; Arthropoda; Hexapoda; Insecta; Pterygota; Neoptera; Endopterygota; Hymenoptera; Apocrita; Aculeata; Apoidea; Anthophila; Apidae; Nomadini; Nomada
BSNTN1197-23	484804	YP_010700920.1	520	family:Spionidae	Eukaryota; Metazoa; Spiralia; Lophotrochozoa; Annelida; Polychaeta; Sedentaria; Canalipalpata; Spionida; Spionidae; Rhynchospio
BSNTN3325-24	1806148	AWI62651.1	520	superfamily:Iphimedioidea	Eukaryota; Metazoa; Ecdysozoa; Arthropoda; Crustacea; Multicrustacea; Malacostraca; Eumalacostraca; Peracarida; Amphipoda; Amphilochidea; Amphilochida; Amphilochidira; Iphimedioidea; Epimeriidae; Epimeria
BSNHM1753-25	3119773	YP_010177771.1	510	subfamily:Oecophorinae	Eukaryota; Metazoa; Ecdysozoa; Arthropoda; Hexapoda; Insecta; Pterygota; Neoptera; Endopterygota; Lepidoptera; Glossata; Ditrysia; Gelechioidea; Oecophoridae; Oecophorinae; Ripeacma
BGEPL517-24	446238	ALO64524.1	515	genus:Andrena	Eukaryota; Metazoa; Ecdysozoa; Arthropoda; Hexapoda; Insecta; Pterygota; Neoptera; Endopterygota; Hymenoptera; Apocrita; Aculeata; Apoidea; Anthophila; Andrenidae; Andreninae; Andrena; Micrandrena
BSNHM4311-25	988056	YP_010326857.1	511	subfamily:Amphipyrinae	Eukaryota; Metazoa; Ecdysozoa; Arthropoda; Hexapoda; Insecta; Pterygota; Neoptera; Endopterygota; Lepidoptera; Glossata; Ditrysia; Noctuoidea; Noctuidae; Amphipyrinae; Condica
BSNTN3281-24	2094494	AZH08539.1	512	superfamily:Dexaminoidea	Eukaryota; Metazoa; Ecdysozoa; Arthropoda; Crustacea; Multicrustacea; Malacostraca; Eumalacostraca; Peracarida; Amphipoda; Amphilochidea; Lysianassida; Synopiidira; Dexaminoidea; Pardaliscidae; Halice
BSNTN2986-24	626267	YP_004581394.1	508	class:Stenolaemata	Eukaryota; Metazoa; Spiralia; Lophotrochozoa; Bryozoa; Stenolaemata; Tubuliporida; Tubuliporidae; Tubulipora
BSNHM4280-25	987946	XOI42562.1	511	subfamily:Hadeninae	Eukaryota; Metazoa; Ecdysozoa; Arthropoda; Hexapoda; Insecta; Pterygota; Neoptera; Endopterygota; Lepidoptera; Glossata; Ditrysia; Noctuoidea; Noctuidae; Hadeninae; Mythimna
BGEPL503-24	1126399	ALO64381.1	512	genus:Sphecodes	Eukaryota; Metazoa; Ecdysozoa; Arthropoda; Hexapoda; Insecta; Pterygota; Neoptera; Endopterygota; Hymenoptera; Apocrita; Aculeata; Apoidea; Anthophila; Halictidae; Halictinae; Sphecodini; Sphecodes
BSNHM1728-25	1869988	QNV11639.1	512	subfamily:Pterophorinae	Eukaryota; Metazoa; Ecdysozoa; Arthropoda; Hexapoda; Insecta; Pterygota; Neoptera; Endopterygota; Lepidoptera; Glossata; Ditrysia; Pterophoroidea; Pterophoridae; Pterophorinae; Platyptilia
BSNTN2172-24	2566667	RXG59850.1	560	order:Isopoda	Eukaryota; Metazoa; Ecdysozoa; Arthropoda; Crustacea; Multicrustacea; Malacostraca; Eumalacostraca; Peracarida; Isopoda; Oniscidea; Crinocheta; Armadillidiidae; Armadillidium
BSNHM1780-25	1100999	YP_010177771.1	510	subfamily:Oecophorinae	Eukaryota; Metazoa; Ecdysozoa; Arthropoda; Hexapoda; Insecta; Pterygota; Neoptera; Endopterygota; Lepidoptera; Glossata; Ditrysia; Gelechioidea; Oecophoridae; Oecophorinae; Ripeacma
HYPNO070-15	497513	WVO00484.1	521	subclass:Trachylinae	Eukaryota; Metazoa; Cnidaria; Hydrozoa; Trachylinae; Limnomedusae; Olindiidae; Craspedacusta
POLNB1971-16	2810298	YP_010271964.1	510	family:Eunicidae	Eukaryota; Metazoa; Spiralia; Lophotrochozoa; Annelida; Polychaeta; Errantia; Eunicida; Eunicidae; Marphysa
SOSNE327-24	3085675	YP_001023661.1	520	subclass:Dorylaimia	Eukaryota; Metazoa; Ecdysozoa; Nematoda; Enoplea; Dorylaimia; Mermithida; Mermithoidea; Mermithidae; Hexamermis
SOSNE306-24	211404	AOW68752.1	516	genus:Plectus	Eukaryota; Metazoa; Ecdysozoa; Nematoda; Chromadorea; Plectida; Plectina; Plectoidea; Plectidae; Plectus
POLNB2387-17	1818030	XCN99725.1	520	order:Eunicida	Eukaryota; Metazoa; Spiralia; Lophotrochozoa; Annelida; Polychaeta; Errantia; Eunicida; Amphinomidae; Notopygos
SOSNE326-24	3057056	YP_001023661.1	520	subclass:Dorylaimia	Eukaryota; Metazoa; Ecdysozoa; Nematoda; Enoplea; Dorylaimia; Mermithida; Mermithoidea; Mermithidae; Hexamermis
GAN001-18	140467	WYV96115.1	512	order:Cydippida	Eukaryota; Metazoa; Ctenophora; Tentaculata; Cydippida; Pleurobrachiidae; Pleurobrachia
SOSNE346-24	114846	AJI44483.1	525	genus:Acrobeles	Eukaryota; Metazoa; Ecdysozoa; Nematoda; Chromadorea; Rhabditida; Tylenchina; Cephalobomorpha; Cephaloboidea; Cephalobidae; Acrobeles
NOHYD253-21	662006	QZH57649.1	530	order:Leptothecata	Eukaryota; Metazoa; Cnidaria; Hydrozoa; Hydroidolina; Leptothecata; Haleciidae; Nemalecium
SOSNE350-24	332759	KAI3420252.1	1067	class:Chromadorea	Eukaryota; Metazoa; Ecdysozoa; Nematoda; Chromadorea; Rhabditida; Tylenchina; Tylenchomorpha; Tylenchoidea; Heteroderidae; Heteroderinae; Globodera
HYPNO088-15	1538291	WVO00484.1	521	subclass:Trachylinae	Eukaryota; Metazoa; Cnidaria; Hydrozoa; Trachylinae; Limnomedusae; Olindiidae; Craspedacusta
SOSNE316-24	151346	YP_001023661.1	520	class:Enoplea	Eukaryota; Metazoa; Ecdysozoa; Nematoda; Enoplea; Dorylaimia; Mermithida; Mermithoidea; Mermithidae; Hexamermis
NORCH035-21	2732485	YP_009773377.1	514	order:Lepidopleurida	Eukaryota; Metazoa; Spiralia; Lophotrochozoa; Mollusca; Polyplacophora; Neoloricata; Lepidopleurida; Lepidopleuridae; Leptochiton
NBCNI181-20	662006	QZH57649.1	530	order:Leptothecata	Eukaryota; Metazoa; Cnidaria; Hydrozoa; Hydroidolina; Leptothecata; Haleciidae; Nemalecium
OPHNB016-14	1795455	YP_009730152.1	533	genus:Amphiura	Eukaryota; Metazoa; Echinodermata; Eleutherozoa; Asterozoa; Ophiuroidea; Myophiuroidea; Metophiurida; Ophintegrida; Amphilepidida; Ophiurina; Gnathophiurina; Amphiuroidea; Amphiuridae; Amphiura
SOSNE325-24	634053	KAI3420252.1	1067	superfamily:Tylenchoidea	Eukaryota; Metazoa; Ecdysozoa; Nematoda; Chromadorea; Rhabditida; Tylenchina; Tylenchomorpha; Tylenchoidea; Heteroderidae; Heteroderinae; Globodera
SOSNE378-24	70421	YP_001023661.1	520	family:Mermithidae	Eukaryota; Metazoa; Ecdysozoa; Nematoda; Enoplea; Dorylaimia; Mermithida; Mermithoidea; Mermithidae; Hexamermis
SOSNE310-24	2758362	YP_001023661.1	520	subclass:Dorylaimia	Eukaryota; Metazoa; Ecdysozoa; Nematoda; Enoplea; Dorylaimia; Mermithida; Mermithoidea; Mermithidae; Hexamermis
SOSNE356-24	211182	KAI3420252.1	1067	superfamily:Tylenchoidea	Eukaryota; Metazoa; Ecdysozoa; Nematoda; Chromadorea; Rhabditida; Tylenchina; Tylenchomorpha; Tylenchoidea; Heteroderidae; Heteroderinae; Globodera
SOSNE288-24	3085675	YP_001023661.1	520	subclass:Dorylaimia	Eukaryota; Metazoa; Ecdysozoa; Nematoda; Enoplea; Dorylaimia; Mermithida; Mermithoidea; Mermithidae; Hexamermis
SOSNE328-24	293874	YP_001023661.1	520	subclass:Dorylaimia	Eukaryota; Metazoa; Ecdysozoa; Nematoda; Enoplea; Dorylaimia; Mermithida; Mermithoidea; Mermithidae; Hexamermis
GAN012-18	320166	YP_009716207.1	507	genus:Beroe	Eukaryota; Metazoa; Ctenophora; Nuda; Beroida; Beroidae; Beroe
SOSNE352-24	903502	AJI44483.1	525	family:Cephalobidae	Eukaryota; Metazoa; Ecdysozoa; Nematoda; Chromadorea; Rhabditida; Tylenchina; Cephalobomorpha; Cephaloboidea; Cephalobidae; Acrobeles
POLNB2712-18	714611	ACB28517.1	502	genus:Nephtys	Eukaryota; Metazoa; Spiralia; Lophotrochozoa; Annelida; Polychaeta; Errantia; Phyllodocida; Nephtyidae; Nephtys
GAN107-18	1403701	WYV96115.1	512	order:Cydippida	Eukaryota; Metazoa; Ctenophora; Tentaculata; Cydippida; Pleurobrachiidae; Pleurobrachia
SOSNE305-24	1573638	YP_025921.1	517	suborder:Dorylaimina	Eukaryota; Metazoa; Ecdysozoa; Nematoda; Enoplea; Dorylaimia; Dorylaimida; Dorylaimina; Longidoroidea; Longidoridae; Xiphinema
HYPNO064-15	497513	WVO00484.1	521	subclass:Trachylinae	Eukaryota; Metazoa; Cnidaria; Hydrozoa; Trachylinae; Limnomedusae; Olindiidae; Craspedacusta
SOSNE369-24	2908747	KAI3420252.1	1067	superfamily:Tylenchoidea	Eukaryota; Metazoa; Ecdysozoa; Nematoda; Chromadorea; Rhabditida; Tylenchina; Tylenchomorpha; Tylenchoidea; Heteroderidae; Heteroderinae; Globodera
NOHYD250-21	308602	QZH57649.1	530	order:Leptothecata	Eukaryota; Metazoa; Cnidaria; Hydrozoa; Hydroidolina; Leptothecata; Haleciidae; Nemalecium
SOSNE353-24	903502	AJI44483.1	525	family:Cephalobidae	Eukaryota; Metazoa; Ecdysozoa; Nematoda; Chromadorea; Rhabditida; Tylenchina; Cephalobomorpha; Cephaloboidea; Cephalobidae; Acrobeles
SOSNE323-24	634053	KAI3420252.1	1067	superfamily:Tylenchoidea	Eukaryota; Metazoa; Ecdysozoa; Nematoda; Chromadorea; Rhabditida; Tylenchina; Tylenchomorpha; Tylenchoidea; Heteroderidae; Heteroderinae; Globodera
POLNB1676-15	188452	YP_010191951.1	519	family:Onuphidae	Eukaryota; Metazoa; Spiralia; Lophotrochozoa; Annelida; Polychaeta; Errantia; Eunicida; Onuphidae; Diopatra
SOSNE312-24	2758362	YP_001023661.1	520	subclass:Dorylaimia	Eukaryota; Metazoa; Ecdysozoa; Nematoda; Enoplea; Dorylaimia; Mermithida; Mermithoidea; Mermithidae; Hexamermis
NBAAV042-14	2018322	BDC91891.1	530	infraclass:Scolecida	Eukaryota; Metazoa; Spiralia; Lophotrochozoa; Annelida; Polychaeta; Sedentaria; Scolecida; Opheliidae; Armandia
OPHNB043-14	545797	WYA87134.1	536	genus:Ophiactis	Eukaryota; Metazoa; Echinodermata; Eleutherozoa; Asterozoa; Ophiuroidea; Myophiuroidea; Metophiurida; Ophintegrida; Amphilepidida; Ophiurina; Gnathophiurina; Ophiactoidea; Ophiactidae; Ophiactis
NOHYD187-21	745346	YP_001648642.1	524	suborder:Aplanulata	Eukaryota; Metazoa; Cnidaria; Hydrozoa; Hydroidolina; Anthoathecata; Aplanulata; Hydridae; Hydra
SOSNE355-24	211182	KAI3420252.1	1067	superfamily:Tylenchoidea	Eukaryota; Metazoa; Ecdysozoa; Nematoda; Chromadorea; Rhabditida; Tylenchina; Tylenchomorpha; Tylenchoidea; Heteroderidae; Heteroderinae; Globodera
SOSNE321-24	293834	AOW68752.1	516	family:Plectidae	Eukaryota; Metazoa; Ecdysozoa; Nematoda; Chromadorea; Plectida; Plectina; Plectoidea; Plectidae; Plectus
POLNB2384-17	1818030	XCN99725.1	520	order:Eunicida	Eukaryota; Metazoa; Spiralia; Lophotrochozoa; Annelida; Polychaeta; Errantia; Eunicida; Amphinomidae; Notopygos
SOSNE344-24	716564	AJI44483.1	525	family:Cephalobidae	Eukaryota; Metazoa; Ecdysozoa; Nematoda; Chromadorea; Rhabditida; Tylenchina; Cephalobomorpha; Cephaloboidea; Cephalobidae; Acrobeles
NOHYD267-21	308616	QZH57649.1	530	order:Leptothecata	Eukaryota; Metazoa; Cnidaria; Hydrozoa; Hydroidolina; Leptothecata; Haleciidae; Nemalecium
ECHNO288-17	3253430	YP_010954562.1	521	genus:Ocnus	Eukaryota; Metazoa; Echinodermata; Eleutherozoa; Echinozoa; Holothuroidea; Dendrochirotacea; Dendrochirotida; Cucumariidae; Ocnus
POLNB1568-15	2974367	YP_010318551.1	517	family:Sabellidae	Eukaryota; Metazoa; Spiralia; Lophotrochozoa; Annelida; Polychaeta; Sedentaria; Canalipalpata; Sabellida; Sabellidae; Pseudopotamilla
POLNO008-12	880888	YP_010010532.1	511	species:Nereis zonata	Eukaryota; Metazoa; Spiralia; Lophotrochozoa; Annelida; Polychaeta; Errantia; Phyllodocida; Nereididae; Nereis
SOSNE299-24	342797	YP_025921.1	517	suborder:Dorylaimina	Eukaryota; Metazoa; Ecdysozoa; Nematoda; Enoplea; Dorylaimia; Dorylaimida; Dorylaimina; Longidoroidea; Longidoridae; Xiphinema
SOSNE334-24	344383	YP_025921.1	517	suborder:Dorylaimina	Eukaryota; Metazoa; Ecdysozoa; Nematoda; Enoplea; Dorylaimia; Dorylaimida; Dorylaimina; Longidoroidea; Longidoridae; Xiphinema
SOSNE340-24	2962207	YP_001023661.1	520	class:Enoplea	Eukaryota; Metazoa; Ecdysozoa; Nematoda; Enoplea; Dorylaimia; Mermithida; Mermithoidea; Mermithidae; Hexamermis
NOHYD338-22	308602	QZH57649.1	530	order:Leptothecata	Eukaryota; Metazoa; Cnidaria; Hydrozoa; Hydroidolina; Leptothecata; Haleciidae; Nemalecium
HYPNO074-15	1538282	YP_010889946.1	520	family:Diphyidae	Eukaryota; Metazoa; Cnidaria; Hydrozoa; Hydroidolina; Siphonophorae; Calycophorae; Diphyidae; Chelophyes
GAN029-18	140496	WYV96115.1	512	order:Cydippida	Eukaryota; Metazoa; Ctenophora; Tentaculata; Cydippida; Pleurobrachiidae; Pleurobrachia
ECHNO278-17	1277730	XJP07561.1	517	family:Poraniidae	Eukaryota; Metazoa; Echinodermata; Eleutherozoa; Asterozoa; Asteroidea; Valvatacea; Valvatida; Poraniidae; Glabraster
NOHYD464-23	2805956	WVO00484.1	521	subclass:Trachylinae	Eukaryota; Metazoa; Cnidaria; Hydrozoa; Trachylinae; Limnomedusae; Olindiidae; Craspedacusta
GAN010-18	320166	YP_009716207.1	507	genus:Beroe	Eukaryota; Metazoa; Ctenophora; Nuda; Beroida; Beroidae; Beroe
POLNB2766-18	2974367	YP_010318551.1	517	family:Sabellidae	Eukaryota; Metazoa; Spiralia; Lophotrochozoa; Annelida; Polychaeta; Sedentaria; Canalipalpata; Sabellida; Sabellidae; Pseudopotamilla
SOSNE354-24	903502	AJI44483.1	525	family:Cephalobidae	Eukaryota; Metazoa; Ecdysozoa; Nematoda; Chromadorea; Rhabditida; Tylenchina; Cephalobomorpha; Cephaloboidea; Cephalobidae; Acrobeles
SOSNE342-24	288450	YP_025921.1	517	suborder:Dorylaimina	Eukaryota; Metazoa; Ecdysozoa; Nematoda; Enoplea; Dorylaimia; Dorylaimida; Dorylaimina; Longidoroidea; Longidoridae; Xiphinema
SOSNE370-24	1283789	YP_025921.1	517	suborder:Dorylaimina	Eukaryota; Metazoa; Ecdysozoa; Nematoda; Enoplea; Dorylaimia; Dorylaimida; Dorylaimina; Longidoroidea; Longidoridae; Xiphinema
HYPNO056-15	1538291	WVO00484.1	521	subclass:Trachylinae	Eukaryota; Metazoa; Cnidaria; Hydrozoa; Trachylinae; Limnomedusae; Olindiidae; Craspedacusta
SOSNE373-24	1283789	YP_025921.1	517	suborder:Dorylaimina	Eukaryota; Metazoa; Ecdysozoa; Nematoda; Enoplea; Dorylaimia; Dorylaimida; Dorylaimina; Longidoroidea; Longidoridae; Xiphinema
SOSNE333-24	344383	YP_025921.1	517	suborder:Dorylaimina	Eukaryota; Metazoa; Ecdysozoa; Nematoda; Enoplea; Dorylaimia; Dorylaimida; Dorylaimina; Longidoroidea; Longidoridae; Xiphinema
SOSNE307-24	211404	AOW68752.1	516	genus:Plectus	Eukaryota; Metazoa; Ecdysozoa; Nematoda; Chromadorea; Plectida; Plectina; Plectoidea; Plectidae; Plectus
ECHNO354-17	42201	YP_010954562.1	521	order:Dendrochirotida	Eukaryota; Metazoa; Echinodermata; Eleutherozoa; Echinozoa; Holothuroidea; Dendrochirotacea; Dendrochirotida; Cucumariidae; Ocnus
SOSNE341-24	288450	YP_025921.1	517	suborder:Dorylaimina	Eukaryota; Metazoa; Ecdysozoa; Nematoda; Enoplea; Dorylaimia; Dorylaimida; Dorylaimina; Longidoroidea; Longidoridae; Xiphinema
POLNB1277-14	2716571	XQZ02743.1	517	family:Terebellidae	Eukaryota; Metazoa; Spiralia; Lophotrochozoa; Annelida; Polychaeta; Sedentaria; Canalipalpata; Terebellida; Terebelliformia; Terebellidae
SOSNE366-24	2908747	KAI3420252.1	1067	superfamily:Tylenchoidea	Eukaryota; Metazoa; Ecdysozoa; Nematoda; Chromadorea; Rhabditida; Tylenchina; Tylenchomorpha; Tylenchoidea; Heteroderidae; Heteroderinae; Globodera
GAN002-18	140467	WYV96115.1	512	order:Cydippida	Eukaryota; Metazoa; Ctenophora; Tentaculata; Cydippida; Pleurobrachiidae; Pleurobrachia
SOSNE297-24	3085675	YP_001023661.1	520	subclass:Dorylaimia	Eukaryota; Metazoa; Ecdysozoa; Nematoda; Enoplea; Dorylaimia; Mermithida; Mermithoidea; Mermithidae; Hexamermis
SOSNE377-24	3085675	YP_001023661.1	520	subclass:Dorylaimia	Eukaryota; Metazoa; Ecdysozoa; Nematoda; Enoplea; Dorylaimia; Mermithida; Mermithoidea; Mermithidae; Hexamermis
POLNB1175-14	1131446	ASK49798.1	537	species:Samytha sexcirrata	Eukaryota; Metazoa; Spiralia; Lophotrochozoa; Annelida; Polychaeta; Sedentaria; Canalipalpata; Terebellida; Terebelliformia; Ampharetidae; Samytha
SOSNE287-24	3085675	YP_001023661.1	520	subclass:Dorylaimia	Eukaryota; Metazoa; Ecdysozoa; Nematoda; Enoplea; Dorylaimia; Mermithida; Mermithoidea; Mermithidae; Hexamermis
SOSNE337-24	332714	YP_025921.1	517	suborder:Dorylaimina	Eukaryota; Metazoa; Ecdysozoa; Nematoda; Enoplea; Dorylaimia; Dorylaimida; Dorylaimina; Longidoroidea; Longidoridae; Xiphinema
SOSNE311-24	2758362	YP_001023661.1	520	subclass:Dorylaimia	Eukaryota; Metazoa; Ecdysozoa; Nematoda; Enoplea; Dorylaimia; Mermithida; Mermithoidea; Mermithidae; Hexamermis
ECHNO291-17	1320728	YP_010486847.1	517	species:Poliometra prolixa	Eukaryota; Metazoa; Echinodermata; Pelmatozoa; Crinoidea; Articulata; Comatulida; Antedonidae; Poliometra
POLNB1877-15	3014138	IAA00310.1	522	family:Trichobranchidae	Eukaryota; Metazoa; Spiralia; Lophotrochozoa; Annelida; Polychaeta; Sedentaria; Canalipalpata; Terebellida; Terebelliformia; Trichobranchidae; Trichobranchus
POLNB2748-18	394739	ASK49798.1	537	family:Ampharetidae	Eukaryota; Metazoa; Spiralia; Lophotrochozoa; Annelida; Polychaeta; Sedentaria; Canalipalpata; Terebellida; Terebelliformia; Ampharetidae; Samytha
SOSNE374-24	3085675	YP_001023661.1	520	subclass:Dorylaimia	Eukaryota; Metazoa; Ecdysozoa; Nematoda; Enoplea; Dorylaimia; Mermithida; Mermithoidea; Mermithidae; Hexamermis
GAN101-18	1403701	WYV96115.1	512	order:Cydippida	Eukaryota; Metazoa; Ctenophora; Tentaculata; Cydippida; Pleurobrachiidae; Pleurobrachia
SOSNE358-24	310956	BAV78636.1	527	family:Panagrolaimidae	Eukaryota; Metazoa; Ecdysozoa; Nematoda; Chromadorea; Rhabditida; Tylenchina; Panagrolaimomorpha; Panagrolaimoidea; Panagrolaimidae; Panagrellus
POLNB2753-18	394739	ASK49798.1	537	family:Ampharetidae	Eukaryota; Metazoa; Spiralia; Lophotrochozoa; Annelida; Polychaeta; Sedentaria; Canalipalpata; Terebellida; Terebelliformia; Ampharetidae; Samytha
POLNB397-13	1577745	YP_010191951.1	519	family:Onuphidae	Eukaryota; Metazoa; Spiralia; Lophotrochozoa; Annelida; Polychaeta; Errantia; Eunicida; Onuphidae; Diopatra
SOSNE329-24	293874	YP_001023661.1	520	subclass:Dorylaimia	Eukaryota; Metazoa; Ecdysozoa; Nematoda; Enoplea; Dorylaimia; Mermithida; Mermithoidea; Mermithidae; Hexamermis
HABFA905-20	1902864	BDH75799.2	531	order:Apodida	Eukaryota; Metazoa; Echinodermata; Eleutherozoa; Echinozoa; Holothuroidea; Apodacea; Apodida; Synaptidae; Euapta
SOSNE319-24	293834	AOW68752.1	516	family:Plectidae	Eukaryota; Metazoa; Ecdysozoa; Nematoda; Chromadorea; Plectida; Plectina; Plectoidea; Plectidae; Plectus
NOHYD263-21	662006	QZH57649.1	530	order:Leptothecata	Eukaryota; Metazoa; Cnidaria; Hydrozoa; Hydroidolina; Leptothecata; Haleciidae; Nemalecium
SOSNE300-24	342797	YP_025921.1	517	suborder:Dorylaimina	Eukaryota; Metazoa; Ecdysozoa; Nematoda; Enoplea; Dorylaimia; Dorylaimida; Dorylaimina; Longidoroidea; Longidoridae; Xiphinema
SOSNE304-24	1573638	YP_025921.1	517	suborder:Dorylaimina	Eukaryota; Metazoa; Ecdysozoa; Nematoda; Enoplea; Dorylaimia; Dorylaimida; Dorylaimina; Longidoroidea; Longidoridae; Xiphinema
SOSNE286-24	3085675	YP_001023661.1	520	subclass:Dorylaimia	Eukaryota; Metazoa; Ecdysozoa; Nematoda; Enoplea; Dorylaimia; Mermithida; Mermithoidea; Mermithidae; Hexamermis
HYPNO055-15	497513	WVO00484.1	521	subclass:Trachylinae	Eukaryota; Metazoa; Cnidaria; Hydrozoa; Trachylinae; Limnomedusae; Olindiidae; Craspedacusta
SOSNE357-24	211182	KAI3420252.1	1067	superfamily:Tylenchoidea	Eukaryota; Metazoa; Ecdysozoa; Nematoda; Chromadorea; Rhabditida; Tylenchina; Tylenchomorpha; Tylenchoidea; Heteroderidae; Heteroderinae; Globodera
HYPNO086-15	1538282	YP_010889946.1	520	family:Diphyidae	Eukaryota; Metazoa; Cnidaria; Hydrozoa; Hydroidolina; Siphonophorae; Calycophorae; Diphyidae; Chelophyes
HYPNO079-15	497498	WVO00484.1	521	subclass:Trachylinae	Eukaryota; Metazoa; Cnidaria; Hydrozoa; Trachylinae; Limnomedusae; Olindiidae; Craspedacusta
POLNB1587-15	3014138	IAA00310.1	522	family:Trichobranchidae	Eukaryota; Metazoa; Spiralia; Lophotrochozoa; Annelida; Polychaeta; Sedentaria; Canalipalpata; Terebellida; Terebelliformia; Trichobranchidae; Trichobranchus
POLNB1752-15	65493	XCN99725.1	520	order:Eunicida	Eukaryota; Metazoa; Spiralia; Lophotrochozoa; Annelida; Polychaeta; Errantia; Eunicida; Amphinomidae; Notopygos
SOSNE303-24	1573638	YP_025921.1	517	suborder:Dorylaimina	Eukaryota; Metazoa; Ecdysozoa; Nematoda; Enoplea; Dorylaimia; Dorylaimida; Dorylaimina; Longidoroidea; Longidoridae; Xiphinema
HYPNO066-15	1538282	YP_010889946.1	520	family:Diphyidae	Eukaryota; Metazoa; Cnidaria; Hydrozoa; Hydroidolina; Siphonophorae; Calycophorae; Diphyidae; Chelophyes
NBAAV040-14	2018322	BDC91891.1	530	infraclass:Scolecida	Eukaryota; Metazoa; Spiralia; Lophotrochozoa; Annelida; Polychaeta; Sedentaria; Scolecida; Opheliidae; Armandia
NOHYD365-22	308604	QZH57649.1	530	order:Leptothecata	Eukaryota; Metazoa; Cnidaria; Hydrozoa; Hydroidolina; Leptothecata; Haleciidae; Nemalecium
SOSNE324-24	634053	KAI3420252.1	1067	superfamily:Tylenchoidea	Eukaryota; Metazoa; Ecdysozoa; Nematoda; Chromadorea; Rhabditida; Tylenchina; Tylenchomorpha; Tylenchoidea; Heteroderidae; Heteroderinae; Globodera
SOSNE362-24	3311862	AOW68752.1	516	superfamily:Plectoidea	Eukaryota; Metazoa; Ecdysozoa; Nematoda; Chromadorea; Plectida; Plectina; Plectoidea; Plectidae; Plectus
POLNB2495-18	3050443	WQA09956.1	523	suborder:Cirratuliformia	Eukaryota; Metazoa; Spiralia; Lophotrochozoa; Annelida; Polychaeta; Sedentaria; Canalipalpata; Terebellida; Cirratuliformia; Cirratulidae; Cirriformia
HABFA921-20	1795455	YP_009730152.1	533	genus:Amphiura	Eukaryota; Metazoa; Echinodermata; Eleutherozoa; Asterozoa; Ophiuroidea; Myophiuroidea; Metophiurida; Ophintegrida; Amphilepidida; Ophiurina; Gnathophiurina; Amphiuroidea; Amphiuridae; Amphiura
POLNB402-13	1577745	YP_010191951.1	519	family:Onuphidae	Eukaryota; Metazoa; Spiralia; Lophotrochozoa; Annelida; Polychaeta; Errantia; Eunicida; Onuphidae; Diopatra
SOSNE320-24	293834	AOW68752.1	516	family:Plectidae	Eukaryota; Metazoa; Ecdysozoa; Nematoda; Chromadorea; Plectida; Plectina; Plectoidea; Plectidae; Plectus
HYPNO031-15	645386	YP_010889946.1	520	family:Diphyidae	Eukaryota; Metazoa; Cnidaria; Hydrozoa; Hydroidolina; Siphonophorae; Calycophorae; Diphyidae; Chelophyes
SOSNE301-24	342797	YP_025921.1	517	suborder:Dorylaimina	Eukaryota; Metazoa; Ecdysozoa; Nematoda; Enoplea; Dorylaimia; Dorylaimida; Dorylaimina; Longidoroidea; Longidoridae; Xiphinema
SOSNE332-24	344383	YP_025921.1	517	suborder:Dorylaimina	Eukaryota; Metazoa; Ecdysozoa; Nematoda; Enoplea; Dorylaimia; Dorylaimida; Dorylaimina; Longidoroidea; Longidoridae; Xiphinema
POLNB398-13	1577745	YP_010191951.1	519	family:Onuphidae	Eukaryota; Metazoa; Spiralia; Lophotrochozoa; Annelida; Polychaeta; Errantia; Eunicida; Onuphidae; Diopatra
OPHNB017-14	1795455	YP_009730152.1	533	genus:Amphiura	Eukaryota; Metazoa; Echinodermata; Eleutherozoa; Asterozoa; Ophiuroidea; Myophiuroidea; Metophiurida; Ophintegrida; Amphilepidida; Ophiurina; Gnathophiurina; Amphiuroidea; Amphiuridae; Amphiura
SOSNE313-24	2758362	YP_001023661.1	520	subclass:Dorylaimia	Eukaryota; Metazoa; Ecdysozoa; Nematoda; Enoplea; Dorylaimia; Mermithida; Mermithoidea; Mermithidae; Hexamermis
SOSNE343-24	288450	YP_025921.1	517	suborder:Dorylaimina	Eukaryota; Metazoa; Ecdysozoa; Nematoda; Enoplea; Dorylaimia; Dorylaimida; Dorylaimina; Longidoroidea; Longidoridae; Xiphinema
HYPNO059-15	1538291	WVO00484.1	521	subclass:Trachylinae	Eukaryota; Metazoa; Cnidaria; Hydrozoa; Trachylinae; Limnomedusae; Olindiidae; Craspedacusta
SOSNE302-24	1573638	YP_025921.1	517	suborder:Dorylaimina	Eukaryota; Metazoa; Ecdysozoa; Nematoda; Enoplea; Dorylaimia; Dorylaimida; Dorylaimina; Longidoroidea; Longidoridae; Xiphinema
SOSNE314-24	151346	YP_001023661.1	520	class:Enoplea	Eukaryota; Metazoa; Ecdysozoa; Nematoda; Enoplea; Dorylaimia; Mermithida; Mermithoidea; Mermithidae; Hexamermis
SOSNE339-24	332714	YP_025921.1	517	suborder:Dorylaimina	Eukaryota; Metazoa; Ecdysozoa; Nematoda; Enoplea; Dorylaimia; Dorylaimida; Dorylaimina; Longidoroidea; Longidoridae; Xiphinema
SOSNE296-24	3085675	YP_001023661.1	520	subclass:Dorylaimia	Eukaryota; Metazoa; Ecdysozoa; Nematoda; Enoplea; Dorylaimia; Mermithida; Mermithoidea; Mermithidae; Hexamermis
GAN028-18	140496	WYV96115.1	512	order:Cydippida	Eukaryota; Metazoa; Ctenophora; Tentaculata; Cydippida; Pleurobrachiidae; Pleurobrachia
PONOR006-13	1718865	WXH74790.1	531	order:Phyllodocida	Eukaryota; Metazoa; Spiralia; Lophotrochozoa; Annelida; Polychaeta; Errantia; Phyllodocida; Polynoidae; Cladopolynoe
SOSNE372-24	1283789	YP_025921.1	517	suborder:Dorylaimina	Eukaryota; Metazoa; Ecdysozoa; Nematoda; Enoplea; Dorylaimia; Dorylaimida; Dorylaimina; Longidoroidea; Longidoridae; Xiphinema
SOSNE295-24	3085675	YP_001023661.1	520	subclass:Dorylaimia	Eukaryota; Metazoa; Ecdysozoa; Nematoda; Enoplea; Dorylaimia; Mermithida; Mermithoidea; Mermithidae; Hexamermis
SOSNE335-24	332714	YP_025921.1	517	suborder:Dorylaimina	Eukaryota; Metazoa; Ecdysozoa; Nematoda; Enoplea; Dorylaimia; Dorylaimida; Dorylaimina; Longidoroidea; Longidoridae; Xiphinema
SOSNE364-24	903502	AJI44483.1	525	family:Cephalobidae	Eukaryota; Metazoa; Ecdysozoa; Nematoda; Chromadorea; Rhabditida; Tylenchina; Cephalobomorpha; Cephaloboidea; Cephalobidae; Acrobeles
NBAAV041-14	2018322	BDC91891.1	530	infraclass:Scolecida	Eukaryota; Metazoa; Spiralia; Lophotrochozoa; Annelida; Polychaeta; Sedentaria; Scolecida; Opheliidae; Armandia
HYPNO095-15	645386	YP_010889946.1	520	family:Diphyidae	Eukaryota; Metazoa; Cnidaria; Hydrozoa; Hydroidolina; Siphonophorae; Calycophorae; Diphyidae; Chelophyes
HABFA904-20	1902864	BDH75799.2	531	order:Apodida	Eukaryota; Metazoa; Echinodermata; Eleutherozoa; Echinozoa; Holothuroidea; Apodacea; Apodida; Synaptidae; Euapta
NOHYD148-21	308602	QZH57649.1	530	order:Leptothecata	Eukaryota; Metazoa; Cnidaria; Hydrozoa; Hydroidolina; Leptothecata; Haleciidae; Nemalecium
GAN005-18	320166	YP_009716207.1	507	genus:Beroe	Eukaryota; Metazoa; Ctenophora; Nuda; Beroida; Beroidae; Beroe
SOSNE367-24	2908747	KAI3420252.1	1067	superfamily:Tylenchoidea	Eukaryota; Metazoa; Ecdysozoa; Nematoda; Chromadorea; Rhabditida; Tylenchina; Tylenchomorpha; Tylenchoidea; Heteroderidae; Heteroderinae; Globodera
SOSNE294-24	3085675	YP_001023661.1	520	subclass:Dorylaimia	Eukaryota; Metazoa; Ecdysozoa; Nematoda; Enoplea; Dorylaimia; Mermithida; Mermithoidea; Mermithidae; Hexamermis
GAN109-18	1403701	WYV96115.1	512	order:Cydippida	Eukaryota; Metazoa; Ctenophora; Tentaculata; Cydippida; Pleurobrachiidae; Pleurobrachia
GAN019-18	320166	YP_009716207.1	507	genus:Beroe	Eukaryota; Metazoa; Ctenophora; Nuda; Beroida; Beroidae; Beroe
NOHYD251-21	662006	QZH57649.1	530	order:Leptothecata	Eukaryota; Metazoa; Cnidaria; Hydrozoa; Hydroidolina; Leptothecata; Haleciidae; Nemalecium
SOSNE330-24	293874	YP_001023661.1	520	subclass:Dorylaimia	Eukaryota; Metazoa; Ecdysozoa; Nematoda; Enoplea; Dorylaimia; Mermithida; Mermithoidea; Mermithidae; Hexamermis
NOHYD256-21	1035497	QZH57649.1	530	order:Leptothecata	Eukaryota; Metazoa; Cnidaria; Hydrozoa; Hydroidolina; Leptothecata; Haleciidae; Nemalecium
SOSNE308-24	211404	AOW68752.1	516	genus:Plectus	Eukaryota; Metazoa; Ecdysozoa; Nematoda; Chromadorea; Plectida; Plectina; Plectoidea; Plectidae; Plectus
SOSNE360-24	310956	BAV78636.1	527	family:Panagrolaimidae	Eukaryota; Metazoa; Ecdysozoa; Nematoda; Chromadorea; Rhabditida; Tylenchina; Panagrolaimomorpha; Panagrolaimoidea; Panagrolaimidae; Panagrellus
SOSNE349-24	114846	AJI44483.1	525	genus:Acrobeles	Eukaryota; Metazoa; Ecdysozoa; Nematoda; Chromadorea; Rhabditida; Tylenchina; Cephalobomorpha; Cephaloboidea; Cephalobidae; Acrobeles
SOSNE338-24	332714	YP_025921.1	517	suborder:Dorylaimina	Eukaryota; Metazoa; Ecdysozoa; Nematoda; Enoplea; Dorylaimia; Dorylaimida; Dorylaimina; Longidoroidea; Longidoridae; Xiphinema
SOSNE292-24	1573638	YP_025921.1	517	suborder:Dorylaimina	Eukaryota; Metazoa; Ecdysozoa; Nematoda; Enoplea; Dorylaimia; Dorylaimida; Dorylaimina; Longidoroidea; Longidoridae; Xiphinema
SOSNE336-24	332714	YP_025921.1	517	suborder:Dorylaimina	Eukaryota; Metazoa; Ecdysozoa; Nematoda; Enoplea; Dorylaimia; Dorylaimida; Dorylaimina; Longidoroidea; Longidoridae; Xiphinema
POLNB503-13	2052640	ASK49798.1	537	family:Ampharetidae	Eukaryota; Metazoa; Spiralia; Lophotrochozoa; Annelida; Polychaeta; Sedentaria; Canalipalpata; Terebellida; Terebelliformia; Ampharetidae; Samytha
GAN007-18	320166	YP_009716207.1	507	genus:Beroe	Eukaryota; Metazoa; Ctenophora; Nuda; Beroida; Beroidae; Beroe
POLNB2497-18	3050443	WQA09956.1	523	suborder:Cirratuliformia	Eukaryota; Metazoa; Spiralia; Lophotrochozoa; Annelida; Polychaeta; Sedentaria; Canalipalpata; Terebellida; Cirratuliformia; Cirratulidae; Cirriformia
SOSNE361-24	310956	BAV78636.1	527	family:Panagrolaimidae	Eukaryota; Metazoa; Ecdysozoa; Nematoda; Chromadorea; Rhabditida; Tylenchina; Panagrolaimomorpha; Panagrolaimoidea; Panagrolaimidae; Panagrellus
SOSNE363-24	903502	AJI44483.1	525	family:Cephalobidae	Eukaryota; Metazoa; Ecdysozoa; Nematoda; Chromadorea; Rhabditida; Tylenchina; Cephalobomorpha; Cephaloboidea; Cephalobidae; Acrobeles
SOSNE309-24	211404	AOW68752.1	516	genus:Plectus	Eukaryota; Metazoa; Ecdysozoa; Nematoda; Chromadorea; Plectida; Plectina; Plectoidea; Plectidae; Plectus
OPHNB044-14	545797	WYA87134.1	536	genus:Ophiactis	Eukaryota; Metazoa; Echinodermata; Eleutherozoa; Asterozoa; Ophiuroidea; Myophiuroidea; Metophiurida; Ophintegrida; Amphilepidida; Ophiurina; Gnathophiurina; Ophiactoidea; Ophiactidae; Ophiactis
HYPNO012-15	645386	YP_010889946.1	520	family:Diphyidae	Eukaryota; Metazoa; Cnidaria; Hydrozoa; Hydroidolina; Siphonophorae; Calycophorae; Diphyidae; Chelophyes
POLNB1273-14	3014138	IAA00310.1	522	family:Trichobranchidae	Eukaryota; Metazoa; Spiralia; Lophotrochozoa; Annelida; Polychaeta; Sedentaria; Canalipalpata; Terebellida; Terebelliformia; Trichobranchidae; Trichobranchus
GAN003-18	140467	WYV96115.1	512	order:Cydippida	Eukaryota; Metazoa; Ctenophora; Tentaculata; Cydippida; Pleurobrachiidae; Pleurobrachia
SOSNE365-24	903502	AJI44483.1	525	family:Cephalobidae	Eukaryota; Metazoa; Ecdysozoa; Nematoda; Chromadorea; Rhabditida; Tylenchina; Cephalobomorpha; Cephaloboidea; Cephalobidae; Acrobeles
HYPNO057-15	497498	WVO00484.1	521	subclass:Trachylinae	Eukaryota; Metazoa; Cnidaria; Hydrozoa; Trachylinae; Limnomedusae; Olindiidae; Craspedacusta
SOSNE368-24	2908747	KAI3420252.1	1067	superfamily:Tylenchoidea	Eukaryota; Metazoa; Ecdysozoa; Nematoda; Chromadorea; Rhabditida; Tylenchina; Tylenchomorpha; Tylenchoidea; Heteroderidae; Heteroderinae; Globodera
SOSNE290-24	1573638	YP_025921.1	517	suborder:Dorylaimina	Eukaryota; Metazoa; Ecdysozoa; Nematoda; Enoplea; Dorylaimia; Dorylaimida; Dorylaimina; Longidoroidea; Longidoridae; Xiphinema
SOSNE318-24	293834	AOW68752.1	516	family:Plectidae	Eukaryota; Metazoa; Ecdysozoa; Nematoda; Chromadorea; Plectida; Plectina; Plectoidea; Plectidae; Plectus
SOSNE375-24	3085675	YP_001023661.1	520	subclass:Dorylaimia	Eukaryota; Metazoa; Ecdysozoa; Nematoda; Enoplea; Dorylaimia; Mermithida; Mermithoidea; Mermithidae; Hexamermis
SOSNE351-24	332759	KAI3420252.1	1067	class:Chromadorea	Eukaryota; Metazoa; Ecdysozoa; Nematoda; Chromadorea; Rhabditida; Tylenchina; Tylenchomorpha; Tylenchoidea; Heteroderidae; Heteroderinae; Globodera
POLNB2607-18	394739	ASK49798.1	537	family:Ampharetidae	Eukaryota; Metazoa; Spiralia; Lophotrochozoa; Annelida; Polychaeta; Sedentaria; Canalipalpata; Terebellida; Terebelliformia; Ampharetidae; Samytha
SOSNE298-24	342797	YP_025921.1	517	suborder:Dorylaimina	Eukaryota; Metazoa; Ecdysozoa; Nematoda; Enoplea; Dorylaimia; Dorylaimida; Dorylaimina; Longidoroidea; Longidoridae; Xiphinema
SOSNE331-24	293874	YP_001023661.1	520	subclass:Dorylaimia	Eukaryota; Metazoa; Ecdysozoa; Nematoda; Enoplea; Dorylaimia; Mermithida; Mermithoidea; Mermithidae; Hexamermis
SKAG117-12	3048138	YP_011036839.1	511	genus:Nereis	Eukaryota; Metazoa; Spiralia; Lophotrochozoa; Annelida; Polychaeta; Errantia; Phyllodocida; Nereididae; Nereis
SOSNE380-24	70421	YP_001023661.1	520	family:Mermithidae	Eukaryota; Metazoa; Ecdysozoa; Nematoda; Enoplea; Dorylaimia; Mermithida; Mermithoidea; Mermithidae; Hexamermis
SOSNE345-24	716564	AJI44483.1	525	family:Cephalobidae	Eukaryota; Metazoa; Ecdysozoa; Nematoda; Chromadorea; Rhabditida; Tylenchina; Cephalobomorpha; Cephaloboidea; Cephalobidae; Acrobeles
POLNB529-13	2052640	ASK49798.1	537	family:Ampharetidae	Eukaryota; Metazoa; Spiralia; Lophotrochozoa; Annelida; Polychaeta; Sedentaria; Canalipalpata; Terebellida; Terebelliformia; Ampharetidae; Samytha
SOSNE291-24	1573638	YP_025921.1	517	suborder:Dorylaimina	Eukaryota; Metazoa; Ecdysozoa; Nematoda; Enoplea; Dorylaimia; Dorylaimida; Dorylaimina; Longidoroidea; Longidoridae; Xiphinema
POLNB1140-14	1131446	ASK49798.1	537	species:Samytha sexcirrata	Eukaryota; Metazoa; Spiralia; Lophotrochozoa; Annelida; Polychaeta; Sedentaria; Canalipalpata; Terebellida; Terebelliformia; Ampharetidae; Samytha
GAN008-18	320166	YP_009716207.1	507	genus:Beroe	Eukaryota; Metazoa; Ctenophora; Nuda; Beroida; Beroidae; Beroe
POLNB404-13	1577745	YP_010191951.1	519	family:Onuphidae	Eukaryota; Metazoa; Spiralia; Lophotrochozoa; Annelida; Polychaeta; Errantia; Eunicida; Onuphidae; Diopatra
HYPNO068-15	497498	WVO00484.1	521	subclass:Trachylinae	Eukaryota; Metazoa; Cnidaria; Hydrozoa; Trachylinae; Limnomedusae; Olindiidae; Craspedacusta
SOSNE371-24	1283789	YP_025921.1	517	suborder:Dorylaimina	Eukaryota; Metazoa; Ecdysozoa; Nematoda; Enoplea; Dorylaimia; Dorylaimida; Dorylaimina; Longidoroidea; Longidoridae; Xiphinema
NBCNI219-20	662006	QZH57649.1	530	order:Leptothecata	Eukaryota; Metazoa; Cnidaria; Hydrozoa; Hydroidolina; Leptothecata; Haleciidae; Nemalecium
GAN006-18	320166	YP_009716207.1	507	genus:Beroe	Eukaryota; Metazoa; Ctenophora; Nuda; Beroida; Beroidae; Beroe
SOSNE376-24	3085675	YP_001023661.1	520	subclass:Dorylaimia	Eukaryota; Metazoa; Ecdysozoa; Nematoda; Enoplea; Dorylaimia; Mermithida; Mermithoidea; Mermithidae; Hexamermis
SOSNE315-24	151346	YP_001023661.1	520	class:Enoplea	Eukaryota; Metazoa; Ecdysozoa; Nematoda; Enoplea; Dorylaimia; Mermithida; Mermithoidea; Mermithidae; Hexamermis
SOSNE359-24	310956	BAV78636.1	527	family:Panagrolaimidae	Eukaryota; Metazoa; Ecdysozoa; Nematoda; Chromadorea; Rhabditida; Tylenchina; Panagrolaimomorpha; Panagrolaimoidea; Panagrolaimidae; Panagrellus
SOSNE293-24	1573638	YP_025921.1	517	suborder:Dorylaimina	Eukaryota; Metazoa; Ecdysozoa; Nematoda; Enoplea; Dorylaimia; Dorylaimida; Dorylaimina; Longidoroidea; Longidoridae; Xiphinema
POLNB070-13	2052640	ASK49798.1	537	family:Ampharetidae	Eukaryota; Metazoa; Spiralia; Lophotrochozoa; Annelida; Polychaeta; Sedentaria; Canalipalpata; Terebellida; Terebelliformia; Ampharetidae; Samytha
ECHNO210-16	1320728	YP_010486847.1	517	species:Poliometra prolixa	Eukaryota; Metazoa; Echinodermata; Pelmatozoa; Crinoidea; Articulata; Comatulida; Antedonidae; Poliometra
POLNB1972-16	2810298	YP_010271964.1	510	family:Eunicidae	Eukaryota; Metazoa; Spiralia; Lophotrochozoa; Annelida; Polychaeta; Errantia; Eunicida; Eunicidae; Marphysa
SOSNE322-24	634053	KAI3420252.1	1067	superfamily:Tylenchoidea	Eukaryota; Metazoa; Ecdysozoa; Nematoda; Chromadorea; Rhabditida; Tylenchina; Tylenchomorpha; Tylenchoidea; Heteroderidae; Heteroderinae; Globodera
PONOR005-13	1718865	WXH74790.1	531	order:Phyllodocida	Eukaryota; Metazoa; Spiralia; Lophotrochozoa; Annelida; Polychaeta; Errantia; Phyllodocida; Polynoidae; Cladopolynoe
NOHYD143-21	1035497	QZH57649.1	530	order:Leptothecata	Eukaryota; Metazoa; Cnidaria; Hydrozoa; Hydroidolina; Leptothecata; Haleciidae; Nemalecium
SOSNE289-24	3085675	YP_001023661.1	520	subclass:Dorylaimia	Eukaryota; Metazoa; Ecdysozoa; Nematoda; Enoplea; Dorylaimia; Mermithida; Mermithoidea; Mermithidae; Hexamermis
SOSNE347-24	114846	AJI44483.1	525	genus:Acrobeles	Eukaryota; Metazoa; Ecdysozoa; Nematoda; Chromadorea; Rhabditida; Tylenchina; Cephalobomorpha; Cephaloboidea; Cephalobidae; Acrobeles
SOSNE317-24	151346	YP_001023661.1	520	class:Enoplea	Eukaryota; Metazoa; Ecdysozoa; Nematoda; Enoplea; Dorylaimia; Mermithida; Mermithoidea; Mermithidae; Hexamermis
POLNB396-13	1577745	YP_010191951.1	519	family:Onuphidae	Eukaryota; Metazoa; Spiralia; Lophotrochozoa; Annelida; Polychaeta; Errantia; Eunicida; Onuphidae; Diopatra
POLNB1746-15	427283	XCN99725.1	520	order:Eunicida	Eukaryota; Metazoa; Spiralia; Lophotrochozoa; Annelida; Polychaeta; Errantia; Eunicida; Amphinomidae; Notopygos
SOSNE348-24	114846	AJI44483.1	525	genus:Acrobeles	Eukaryota; Metazoa; Ecdysozoa; Nematoda; Chromadorea; Rhabditida; Tylenchina; Cephalobomorpha; Cephaloboidea; Cephalobidae; Acrobeles
SOSNE379-24	342773	YP_001023661.1	520	class:Enoplea	Eukaryota; Metazoa; Ecdysozoa; Nematoda; Enoplea; Dorylaimia; Mermithida; Mermithoidea; Mermithidae; Hexamermis
GAN129-18	140496	WYV96115.1	512	order:Cydippida	Eukaryota; Metazoa; Ctenophora; Tentaculata; Cydippida; Pleurobrachiidae; Pleurobrachia

## Sheet: Table S4
Process ID	Sample ID	BIN	COI-5P Seq. Length	Identification
BGEPL381-24	BGE_00383_A01	BOLD:ACY7636	656[0n]	Actebia fugax
BGEPL382-24	BGE_00383_A02	BOLD:ACY7636	656[0n]	Actebia fugax
BGEPL383-24	BGE_00383_A03	BOLD:ACY7636	656[0n]	Actebia fugax
BGEPL384-24	BGE_00383_A04	BOLD:ACY7636	656[0n]	Actebia fugax
BGEPL385-24	BGE_00383_A05	BOLD:ACY7636	656[0n]	Actebia fugax
BGEPL386-24	BGE_00383_A06	BOLD:ACY7636	656[0n]	Actebia fugax
BGEPL387-24	BGE_00383_A07	BOLD:ACY7636	656[0n]	Actebia fugax
BGEPL388-24	BGE_00383_A08	BOLD:ACY7636	656[0n]	Actebia fugax
BGEPL389-24	BGE_00383_A09	BOLD:ACY7636	656[0n]	Actebia fugax
BGEPL390-24	BGE_00383_A10	BOLD:AEL6852	656[0n]	Lacydes spectabilis
BGEPL391-24	BGE_00383_A11	BOLD:AEL6852	656[6n]	Lacydes spectabilis
BGEPL392-24	BGE_00383_A12	BOLD:AHB1509	656[0n]	Lacydes spectabilis
BGEPL393-24	BGE_00383_B01	BOLD:ACY7636	656[0n]	Actebia fugax
BGEPL394-24	BGE_00383_B02	BOLD:ACY7636	656[21n]	Actebia fugax
BGEPL395-24	BGE_00383_B03	BOLD:ADR9895	656[0n]	Agrotis trifurca
BGEPL396-24	BGE_00383_B04	BOLD:AHC4202	656[0n]	Agrotis trifurca
BGEPL397-24	BGE_00383_B05	BOLD:AAG5845	656[0n]	Clytie syriaca
BGEPL398-24	BGE_00383_B06	BOLD:AAG5845	656[0n]	Clytie syriaca
BGEPL399-24	BGE_00383_B07	BOLD:ADZ9913	656[0n]	Cucullia santonici
BGEPL400-24	BGE_00383_B08	BOLD:ADZ9913	656[96n]	Cucullia santonici
BGEPL401-24	BGE_00383_B09	BOLD:AAA7455	656[0n]	Enargia abluta
BGEPL402-24	BGE_00383_B10	BOLD:AAA7455	656[0n]	Enargia abluta
BGEPL403-24	BGE_00383_B11	BOLD:AGO6316	656[0n]	Paradrymonia vittata
BGEPL404-24	BGE_00383_B12	BOLD:AAL9828	656[0n]	Episema korsakovi
BGEPL405-24	BGE_00383_C01	BOLD:AEW4974	656[0n]	Neoharpyia verbasci
BGEPL406-24	BGE_00383_C02	BOLD:AAC0362	656[0n]	Hoplodrina superstes
BGEPL407-24	BGE_00383_C03	BOLD:AAC0362	656[33n]	Hoplodrina superstes
BGEPL408-24	BGE_00383_C04	BOLD:ACE4656	656[3n]	Hadena gueneei
BGEPL409-24	BGE_00383_C05	BOLD:ACE4656	656[0n]	Hadena gueneei
BGEPL410-24	BGE_00383_C06	BOLD:AAC7968	656[0n]	Hadena syriaca
BGEPL411-24	BGE_00383_C07		0[n]	Hadena syriaca
BGEPL412-24	BGE_00383_C08	BOLD:AAC7968	656[0n]	Hadena syriaca
BGEPL413-24	BGE_00383_C09	BOLD:AGR5013	656[0n]	Pyrrhia purpura
BGEPL414-24	BGE_00383_C10	BOLD:AGG3758	656[0n]	Ulochlaena hirta
BGEPL415-24	BGE_00383_C11		0[n]	Ulochlaena hirta
BGEPL416-24	BGE_00383_C12	BOLD:AAF8181	655[0n]	Mythimna alopecuri
BGEPL417-24	BGE_00383_D01	BOLD:AEL6082	656[0n]	Euclidia munita
BGEPL418-24	BGE_00383_D02	BOLD:AAO4636	656[0n]	Calophasia opalina
BGEPL419-24	BGE_00383_D03	BOLD:AAO4636	656[0n]	Calophasia opalina
BGEPL420-24	BGE_00383_D04	BOLD:AGX4658	656[0n]	Ancylolomia palpella
BGEPL421-24	BGE_00383_D05	BOLD:AFL2906	656[0n]	Ancylolomia palpella
BGEPL422-24	BGE_00383_D06	BOLD:AAJ9864	656[0n]	Zygaena lavandulae
BGEPL423-24	BGE_00383_D07	BOLD:AAJ9864	656[0n]	Zygaena lavandulae
BGEPL424-24	BGE_00383_D08	BOLD:AAJ9864	656[0n]	Zygaena lavandulae
BGEPL425-24	BGE_00383_D09	BOLD:AAJ9864	656[0n]	Zygaena lavandulae
BGEPL426-24	BGE_00383_D10	BOLD:AFT2229	656[0n]	Zygaena oxytropis
BGEPL427-24	BGE_00383_D11	BOLD:AFT2229	656[0n]	Zygaena oxytropis
BGEPL428-24	BGE_00383_D12	BOLD:AFT2229	656[0n]	Zygaena oxytropis
BGEPL429-24	BGE_00383_E01	BOLD:AGO5478	656[0n]	Zygaena rhadamanthus
BGEPL430-24	BGE_00383_E02	BOLD:AGO5478	656[0n]	Zygaena rhadamanthus
BGEPL431-24	BGE_00383_E03	BOLD:AGO5478	656[0n]	Zygaena rhadamanthus
BGEPL432-24	BGE_00383_E04	BOLD:AGO5478	656[0n]	Zygaena rhadamanthus
BGEPL433-24	BGE_00383_E05	BOLD:AGO5478	656[0n]	Zygaena rhadamanthus
BGEPL434-24	BGE_00383_E06	BOLD:AGO5478	656[0n]	Zygaena rhadamanthus
BGEPL435-24	BGE_00383_E07	BOLD:AFT2230	655[0n]	Zygaena rhadamanthus
BGEPL436-24	BGE_00383_E08	BOLD:AGR4299	656[0n]	Zygaena sarpedon
BGEPL437-24	BGE_00383_E09	BOLD:AGR4299	656[0n]	Zygaena sarpedon
BGEPL438-24	BGE_00383_E10	BOLD:AGR4299	656[0n]	Zygaena sarpedon
BGEPL439-24	BGE_00383_E11	BOLD:AGR4299	656[0n]	Zygaena sarpedon
BGEPL440-24	BGE_00383_E12	BOLD:AGR4299	656[0n]	Zygaena sarpedon
BGEPL441-24	BGE_00383_F01	BOLD:AGR4299	656[0n]	Zygaena sarpedon
BGEPL442-24	BGE_00383_F02	BOLD:AGR4299	656[0n]	Zygaena sarpedon
BGEPL443-24	BGE_00383_F03	BOLD:AHA7012	656[0n]	Zygaena sarpedon
BGEPL444-24	BGE_00383_F04	BOLD:AEL3305	656[27n]	Zygaena sarpedon
BGEPL445-24	BGE_00383_F05	BOLD:AEL3305	656[0n]	Zygaena sarpedon
BGEPL446-24	BGE_00383_F06	BOLD:AGR4299	656[0n]	Zygaena sarpedon
BGEPL447-24	BGE_00383_F07	BOLD:AGR4299	656[0n]	Zygaena sarpedon
BGEPL448-24	BGE_00383_F08	BOLD:AGR4299	656[0n]	Zygaena sarpedon
BGEPL449-24	BGE_00383_F09	BOLD:AGR4299	656[0n]	Zygaena sarpedon
BGEPL450-24	BGE_00383_F10	BOLD:AGR4299	656[0n]	Zygaena sarpedon
BGEPL451-24	BGE_00383_F11	BOLD:AGR4299	656[0n]	Zygaena sarpedon
BGEPL452-24	BGE_00383_F12	BOLD:AGR4299	656[0n]	Zygaena sarpedon
BGEPL453-24	BGE_00383_G01	BOLD:AGR4299	656[0n]	Zygaena sarpedon
BGEPL454-24	BGE_00383_G02	BOLD:AGR4299	656[0n]	Zygaena sarpedon
BGEPL455-24	BGE_00383_G03	BOLD:AFE7969	656[0n]	Syngrapha devergens
BGEPL456-24	BGE_00383_G04		0[n]	Syngrapha devergens
BGEPL457-24	BGE_00383_G05	BOLD:AEL4369	656[0n]	Janthinea friwaldskii
BGEPL458-24	BGE_00383_G06	BOLD:AEL4369	656[0n]	Janthinea friwaldskii
BGEPL459-24	BGE_00383_G07	BOLD:AAC0332	656[0n]	Euzophera pinguis
BGEPL460-24	BGE_00383_G08	BOLD:AAE8202	656[0n]	Eilema pygmaeola
BGEPL461-24	BGE_00383_G09	BOLD:AAB4296	656[30n]	Pelochrista decolorana
BGEPL462-24	BGE_00383_G10		0[n]	Cadra calidella
BGEPL463-24	BGE_00383_G11	BOLD:AAB4295	656[0n]	Pelochrista decolorana
BGEPL464-24	BGE_00383_G12		0[n]	Rebelia majorella
BGEPL465-24	BGE_00383_H01	BOLD:AEF8978	655[0n]	Heterogynis paradoxa
BGEPL466-24	BGE_00383_H02	BOLD:AEF8978	655[0n]	Heterogynis paradoxa
BGEPL467-24	BGE_00383_H03	BOLD:AAI5840	655[0n]	Dahlica listerella
BGEPL468-24	BGE_00383_H04	BOLD:AAI5840	655[0n]	Dahlica listerella
BGEPL469-24	BGE_00383_H05	BOLD:AAC6417	656[0n]	Coleophora anatipenella
BGEPL470-24	BGE_00383_H06	BOLD:ADY8535	653[33n]	Nemapogon palmella
BGEPL471-24	BGE_00383_H07		0[n]	Narycia astrella
BGEPL472-24	BGE_00383_H08	BOLD:AEE6936	655[0n]	Hellinsia inulae
BGEPL473-24	BGE_00383_H09	BOLD:AEE6936	655[0n]	Hellinsia inulae
BGEPL474-24	BGE_00383_H10	BOLD:AEE6936	655[0n]	Hellinsia inulae
BGEPL475-24	BGE_00383_H11	BOLD:ABA1589	656[0n]	Tipula selene
BGEPL476-24	BGE_00386_A01	BOLD:AAM4041	653[0n]	Cleptes pallipes
BGEPL477-24	BGE_00386_A02	BOLD:AAJ3895	653[51n]	Cleptes pallipes
BGEPL478-24	BGE_00386_A03	BOLD:AAM4041	653[39n]	Cleptes pallipes
BGEPL479-24	BGE_00386_A04		420[30n]	Cleptes pallipes
BGEPL480-24	BGE_00386_A05	BOLD:AAJ3895	653[33n]	Cleptes pallipes
BGEPL481-24	BGE_00386_A06	BOLD:AAM4041	653[0n]	Cleptes pallipes
BGEPL482-24	BGE_00386_A07	BOLD:AAM4041	653[0n]	Cleptes pallipes
BGEPL483-24	BGE_00386_A08	BOLD:AEP5116	409[60n]	Hedychridium purpurascens
BGEPL484-24	BGE_00386_A09	BOLD:AEP5116	654[81n]	Hedychridium purpurascens
BGEPL485-24	BGE_00386_A10		0[n]	Hedychridium purpurascens
BGEPL486-24	BGE_00386_A11	BOLD:AEP5116	654[0n]	Hedychridium purpurascens
BGEPL487-24	BGE_00386_A12		0[n]	Hedychridium purpurascens
BGEPL488-24	BGE_00386_B01	BOLD:AEP5116	654[0n]	Hedychridium purpurascens
BGEPL489-24	BGE_00386_B02	BOLD:AEP5116	654[0n]	Hedychridium purpurascens
BGEPL490-24	BGE_00386_B03	BOLD:AEO1614	654[48n]	Rophites quinquespinosus
BGEPL491-24	BGE_00386_B04	BOLD:AEO1614	654[27n]	Rophites quinquespinosus
BGEPL492-24	BGE_00386_B05	BOLD:AHA8448	654[108n]	Rophites quinquespinosus
BGEPL493-24	BGE_00386_B06	BOLD:AEO1614	654[84n]	Rophites quinquespinosus
BGEPL494-24	BGE_00386_B07	BOLD:AEO1614	654[57n]	Rophites quinquespinosus
BGEPL495-24	BGE_00386_B08		365[57n]	Rophites quinquespinosus
BGEPL496-24	BGE_00386_B09	BOLD:AEO1614	654[51n]	Rophites quinquespinosus
BGEPL497-24	BGE_00386_B10	BOLD:AEO1614	654[69n]	Rophites quinquespinosus
BGEPL498-24	BGE_00386_B11	BOLD:AGG3925	653[0n]	Sphecodes puncticeps
BGEPL499-24	BGE_00386_B12	BOLD:AGG3925	653[21n]	Sphecodes puncticeps
BGEPL500-24	BGE_00386_C01	BOLD:AGG3925	653[0n]	Sphecodes puncticeps
BGEPL501-24	BGE_00386_C02		383[39n]	Sphecodes puncticeps
BGEPL502-24	BGE_00386_C03	BOLD:AGG3925	653[0n]	Sphecodes puncticeps
BGEPL503-24	BGE_00386_C04	BOLD:AAD0329	654[0n]	Sphecodes puncticeps
BGEPL504-24	BGE_00386_C05	BOLD:AGG3925	653[0n]	Sphecodes puncticeps
BGEPL505-24	BGE_00386_C06	BOLD:AGG3925	653[0n]	Sphecodes puncticeps
BGEPL506-24	BGE_00386_C07	BOLD:AGG3925	653[0n]	Sphecodes puncticeps
BGEPL507-24	BGE_00386_C08	BOLD:AGG3925	653[0n]	Sphecodes puncticeps
BGEPL508-24	BGE_00386_C09	BOLD:AGG3925	653[0n]	Sphecodes puncticeps
BGEPL509-24	BGE_00386_C10		542[27n]	Andrena carbonaria
BGEPL510-24	BGE_00386_C11	BOLD:AAF1031	654[0n]	Andrena carbonaria
BGEPL511-24	BGE_00386_C12		0[n]	Andrena carbonaria
BGEPL512-24	BGE_00386_D01	BOLD:AAF1031	654[1n]	Andrena carbonaria
BGEPL513-24	BGE_00386_D02	BOLD:AGE6134	654[0n]	Andrena nigriceps
BGEPL514-24	BGE_00386_D03	BOLD:AGE6134	654[0n]	Andrena nigriceps
BGEPL515-24	BGE_00386_D04	BOLD:AGE6134	654[0n]	Andrena nigriceps
BGEPL516-24	BGE_00386_D05	BOLD:AGE6134	654[0n]	Andrena nigriceps
BGEPL517-24	BGE_00386_D06		542[64n]	Andrena carbonaria
BGEPL518-24	BGE_00386_D07	BOLD:AAF1031	654[0n]	Andrena carbonaria
BGEPL519-24	BGE_00386_D08	BOLD:AAF1031	654[0n]	Andrena carbonaria
BGEPL520-24	BGE_00386_D09		0[n]	Andrena carbonaria
BGEPL521-24	BGE_00386_D10	BOLD:AAF1031	654[27n]	Andrena carbonaria
BGEPL522-24	BGE_00386_D11	BOLD:AAF1031	654[0n]	Andrena carbonaria
BGEPL523-24	BGE_00386_D12	BOLD:AAF1031	654[0n]	Andrena carbonaria
BGEPL524-24	BGE_00386_E01	BOLD:AAF1031	654[0n]	Andrena carbonaria
BGEPL525-24	BGE_00386_E02	BOLD:AAF1031	654[0n]	Andrena carbonaria
BGEPL526-24	BGE_00386_E03	BOLD:AHC3338	654[30n]	Andrena carbonaria
BGEPL527-24	BGE_00386_E04	BOLD:AAF1031	654[0n]	Andrena carbonaria
BGEPL528-24	BGE_00386_E05		0[n]	Andrena carbonaria
BGEPL529-24	BGE_00386_E06	BOLD:ACR0452	656[0n]	Pollenia dasypoda
BGEPL530-24	BGE_00386_E07	BOLD:AHC4238	656[0n]	Pollenia dasypoda
BGEPL531-24	BGE_00386_E08	BOLD:AHC4238	656[0n]	Pollenia dasypoda
BGEPL532-24	BGE_00386_E09	BOLD:AHC4238	656[36n]	Pollenia dasypoda
BGEPL533-24	BGE_00386_E10	BOLD:ADJ6791	655[0n]	Pollenia dasypoda
BGEPL534-24	BGE_00386_E11	BOLD:ADF5513	656[0n]	Cheilosia loewi
BGEPL535-24	BGE_00386_E12	BOLD:ADF5513	656[0n]	Cheilosia loewi
BGEPL536-24	BGE_00386_F01	BOLD:AAK0980	656[0n]	Cheilosia ruffipes
BGEPL537-24	BGE_00386_F02	BOLD:AAK0980	656[0n]	Cheilosia ruffipes
BGEPL538-24	BGE_00386_F03	BOLD:AEP5182	656[0n]	Erioptera fusculenta
BGEPL539-24	BGE_00386_F04	BOLD:AHC4680	650[0n]	Evagetes gibbulus
BGEPL540-24	BGE_00386_F05	BOLD:AHC4680	650[0n]	Evagetes gibbulus
BGEPL541-24	BGE_00386_F06	BOLD:AHC4680	650[0n]	Evagetes gibbulus
BGEPL542-24	BGE_00386_F07	BOLD:AHC4680	447[0n]	Evagetes gibbulus
BGEPL543-24	BGE_00386_F08	BOLD:AHC4680	444[0n]	Evagetes gibbulus
BGEPL544-24	BGE_00386_F09	BOLD:ACF6012	656[0n]	Gonia capitata
BGEPL545-24	BGE_00386_F10	BOLD:ACF6012	656[0n]	Gonia capitata
BGEPL546-24	BGE_00386_F11	BOLD:AAC3950	651[0n]	Hoplitis anthocopoides
BGEPL547-24	BGE_00386_F12	BOLD:AAC3950	651[3n]	Hoplitis anthocopoides
BGEPL548-24	BGE_00386_G01	BOLD:AAC3950	651[0n]	Hoplitis anthocopoides
BGEPL549-24	BGE_00386_G02	BOLD:AEB4149	653[0n]	Nomada goodeniana
BGEPL550-24	BGE_00386_G03	BOLD:AEB4149	653[0n]	Nomada goodeniana
BGEPL551-24	BGE_00386_G04	BOLD:AAC4884	653[0n]	Nomada goodeniana
BGEPL552-24	BGE_00386_G05	BOLD:AEB4149	653[0n]	Nomada goodeniana
BGEPL553-24	BGE_00386_G06	BOLD:AEB4149	653[0n]	Nomada goodeniana
BGEPL554-24	BGE_00386_G07	BOLD:AEB4149	653[0n]	Nomada goodeniana
BGEPL555-24	BGE_00386_G08	BOLD:AEB4149	653[0n]	Nomada goodeniana
BGEPL556-24	BGE_00386_G09	BOLD:AEB4149	653[0n]	Nomada goodeniana
BGEPL557-24	BGE_00386_G10		0[n]	Nomada goodeniana
BGEPL558-24	BGE_00386_G11		0[n]	Oxycera pardalina
BGEPL559-24	BGE_00386_G12	BOLD:AET8206	655[0n]	Oxycera pardalina
BGEPL560-24	BGE_00386_H01	BOLD:AGO6129	647[0n]	Priocnemis cordivalvata
BGEPL561-24	BGE_00386_H02	BOLD:AGO6129	647[0n]	Priocnemis cordivalvata
BGEPL562-24	BGE_00386_H03	BOLD:AGO6129	647[0n]	Priocnemis cordivalvata
BGEPL563-24	BGE_00386_H04	BOLD:AGO6129	647[0n]	Priocnemis cordivalvata
BGEPL564-24	BGE_00386_H05	BOLD:AGO6129	647[0n]	Priocnemis cordivalvata
BGEPL565-24	BGE_00386_H06	BOLD:AGO6129	647[1n]	Priocnemis cordivalvata
BGEPL566-24	BGE_00386_H07	BOLD:AGO6129	647[0n]	Priocnemis cordivalvata
BGEPL567-24	BGE_00386_H08	BOLD:AGO6129	647[0n]	Priocnemis cordivalvata
BGEPL568-24	BGE_00386_H09	BOLD:AGO6129	647[0n]	Priocnemis cordivalvata
BGEPL569-24	BGE_00386_H10	BOLD:AGV1863	655[0n]	Lasiopa
BGEPL570-24	BGE_00386_H11	BOLD:AGV1863	655[0n]	Lasiopa
BSNHM1036-24	BGE_00017_A01	BOLD:AED6814	655[0n]	Mordellistena emeryi
BSNHM1037-24	BGE_00017_B01	BOLD:AGG4349	655[0n]	Mordellistena paraepisternalis
BSNHM1038-24	BGE_00017_C01	BOLD:AFM7319	655[0n]	Mordellistena peloponnesensis
BSNHM1039-24	BGE_00017_D01	BOLD:AED6443	656[0n]	Mordellistena pseudohirtipes
BSNHM1040-24	BGE_00017_E01	BOLD:AED9695	656[0n]	Mordellistena pseudohirtipes
BSNHM1041-24	BGE_00017_F01	BOLD:AFH2715	655[0n]	Mordellistena wiebesi
BSNHM1042-24	BGE_00017_G01	BOLD:AHA7656	654[0n]	Stenalia araxicola
BSNHM1043-24	BGE_00017_H01	BOLD:AHE7116	655[6n]	Stenalia bisecta
BSNHM1044-24	BGE_00017_A02	BOLD:AFQ0976	654[0n]	Stenalia brunneipennis
BSNHM1045-24	BGE_00017_B02		479[102n]	Stenalia brunneipennis
BSNHM1046-24	BGE_00017_C02	BOLD:AHA7655	656[0n]	Stenalia merkli
BSNHM1047-24	BGE_00017_D02	BOLD:ADG3716	655[0n]	Notomicrus tenellus
BSNHM1048-24	BGE_00017_E02	BOLD:ADS7449	655[0n]	Notomicrus tenellus
BSNHM1049-24	BGE_00017_F02	BOLD:AHA9898	655[0n]	Notomicrus tenellus
BSNHM1050-24	BGE_00017_G02	BOLD:AGU9562	656[0n]	Noterus laevis
BSNHM1051-24	BGE_00017_H02	BOLD:AGU9562	656[0n]	Noterus laevis
BSNHM1052-24	BGE_00017_A03	BOLD:AGU9562	656[0n]	Noterus laevis
BSNHM1053-24	BGE_00017_B03	BOLD:AAG6184	656[0n]	Canthydrus diophthalmus
BSNHM1054-24	BGE_00017_C03		0[n]	Canthydrus diophthalmus
BSNHM1055-24	BGE_00017_D03	BOLD:AAG6184	655[0n]	Canthydrus diophthalmus
BSNHM1056-24	BGE_00017_E03	BOLD:AAG6184	656[0n]	Canthydrus diophthalmus
BSNHM1057-24	BGE_00017_F03	BOLD:AAG6184	656[0n]	Canthydrus diophthalmus
BSNHM1058-24	BGE_00017_G03	BOLD:AHB0200	655[0n]	Mordellistena mexicana
BSNHM1059-24	BGE_00017_H03	BOLD:AHC3404	655[0n]	Alloxantha fulva
BSNHM1060-24	BGE_00017_A04	BOLD:AHC3404	655[0n]	Alloxantha lutea
BSNHM1061-24	BGE_00017_B04	BOLD:AHF9236	656[0n]	Alloxantha seidlitzi
BSNHM1062-24	BGE_00017_C04	BOLD:AHC3403	656[0n]	Alloxantha wollastoni
BSNHM1063-24	BGE_00017_D04	BOLD:ACP7343	655[0n]	Anogcodes coarctatus
BSNHM1064-24	BGE_00017_E04	BOLD:ACP7343	655[0n]	Anogcodes coarctatus
BSNHM1065-24	BGE_00017_F04	BOLD:ACP7343	655[0n]	Anogcodes coarctatus
BSNHM1066-24	BGE_00017_G04	BOLD:ACP7343	655[0n]	Anogcodes croceiventris
BSNHM1067-24	BGE_00017_H04	BOLD:AEL9464	655[0n]	Anogcodes seladonius
BSNHM1068-24	BGE_00017_A05	BOLD:AHB9729	605[27n]	Chitona incana
BSNHM1069-24	BGE_00017_B05	BOLD:AHB9729	655[0n]	Chitona incana
BSNHM1070-24	BGE_00017_C05	BOLD:AHB9728	655[0n]	Chitona incana
BSNHM1071-24	BGE_00017_D05	BOLD:AHA8765	655[0n]	Probosca unicolor
BSNHM1072-24	BGE_00017_E05		0[n]	Probosca virens
BSNHM1073-24	BGE_00017_F05	BOLD:AHA8764	655[0n]	Probosca virens
BSNHM1074-24	BGE_00017_G05	BOLD:AHB9726	655[51n]	Chitona connexa
BSNHM1075-24	BGE_00017_H05	BOLD:AHB9727	656[0n]	Chitona connexa
BSNHM1076-24	BGE_00017_A06	BOLD:AHB9730	656[0n]	Chitona suturalis
BSNHM1077-24	BGE_00017_B06	BOLD:AGP3077	655[0n]	Chrysanthia cyprica
BSNHM1078-24	BGE_00017_C06	BOLD:ADZ9240	655[0n]	Chrysanthia flavipes
BSNHM1079-24	BGE_00017_D06		0[n]	Chrysanthia flavipes
BSNHM1080-24	BGE_00017_E06	BOLD:AHB9649	655[0n]	Chrysanthia reitteri
BSNHM1081-24	BGE_00017_F06	BOLD:AHB9650	656[0n]	Chrysanthia superba
BSNHM1082-24	BGE_00017_G06	BOLD:AGP3078	655[0n]	Chrysanthia varipes
BSNHM1083-24	BGE_00017_H06	BOLD:ACG2757	655[0n]	Chrysanthia varipes
BSNHM1084-24	BGE_00017_A07	BOLD:AHB5309	655[24n]	Ditylus laevis
BSNHM1085-24	BGE_00017_B07	BOLD:AHB5309	654[0n]	Ditylus laevis
BSNHM1086-24	BGE_00017_C07		455[15n]	Ischnomera auripennis
BSNHM1087-24	BGE_00017_D07	BOLD:AHB1577	656[0n]	Ischnomera haemorrhoidalis
BSNHM1088-24	BGE_00017_E07	BOLD:AEO8998	655[0n]	Ischnomera xanthoderes
BSNHM1089-24	BGE_00017_F07	BOLD:AEO8998	655[0n]	Ischnomera xanthoderes
BSNHM1090-24	BGE_00017_G07	BOLD:ADG1717	655[0n]	Nacerdes raymondi
BSNHM1091-24	BGE_00017_H07	BOLD:AGP9066	656[0n]	Oedemera algerica
BSNHM1092-24	BGE_00017_A08	BOLD:AFS0710	656[0n]	Oedemera algerica
BSNHM1093-24	BGE_00017_B08		406[84n]	Oedemera algerica
BSNHM1094-24	BGE_00017_C08	BOLD:AHA7553	656[0n]	Stenostoma lowei
BSNHM1095-24	BGE_00017_D08	BOLD:AHA7646	656[0n]	Stenostoma lowei
BSNHM1096-24	BGE_00017_E08	BOLD:AHA7646	656[0n]	Stenostoma lowei
BSNHM1097-24	BGE_00017_F08	BOLD:AGO6417	656[0n]	Oedemera basipes
BSNHM1098-24	BGE_00017_G08	BOLD:AHA9739	655[0n]	Oedemera unicolor
BSNHM1099-24	BGE_00017_H08	BOLD:AHA9739	655[0n]	Oedemera unicolor
BSNHM1100-24	BGE_00017_A09	BOLD:ADL3475	655[0n]	Oedemera unicolor
BSNHM1101-24	BGE_00017_B09	BOLD:ADF9885	655[0n]	Oedemera atrata
BSNHM1102-24	BGE_00017_C09	BOLD:ADF9885	655[0n]	Oedemera atrata
BSNHM1103-24	BGE_00017_D09	BOLD:AHA9748	656[108n]	Oedemera basalis
BSNHM1104-24	BGE_00017_E09	BOLD:AHA9749	656[0n]	Oedemera brevipennis
BSNHM1105-24	BGE_00017_F09	BOLD:AHA9745	655[0n]	Oedemera graeca
BSNHM1106-24	BGE_00017_G09	BOLD:AHA9745	655[0n]	Oedemera graeca
BSNHM1107-24	BGE_00017_H09	BOLD:AHA9740	655[54n]	Oedemera monticola
BSNHM1108-24	BGE_00017_A10	BOLD:AEJ8628	655[0n]	Oedemera murinipennis
BSNHM1109-24	BGE_00017_B10	BOLD:AEJ8628	655[0n]	Oedemera natolica
BSNHM1110-24	BGE_00017_C10	BOLD:AHA9741	655[0n]	Oedemera penicillata
BSNHM1111-24	BGE_00017_D10	BOLD:AHA9741	655[0n]	Oedemera penicillata
BSNHM1112-24	BGE_00017_E10		452[0n]	Oedemera rostralis
BSNHM1113-24	BGE_00017_F10	BOLD:AHA7553	656[0n]	Oedemera rufofemorata
BSNHM1114-24	BGE_00017_G10	BOLD:AHA9737	655[0n]	Oedemera rufofemorata
BSNHM1115-24	BGE_00017_H10	BOLD:AHA9737	655[0n]	Oedemera rufofemorata
BSNHM1116-24	BGE_00017_A11	BOLD:AHA9743	655[0n]	Oedemera rufofemorata
BSNHM1117-24	BGE_00017_B11	BOLD:ADX2486	655[0n]	Oedemera flavipennis
BSNHM1118-24	BGE_00017_C11	BOLD:ADX2486	655[0n]	Oedemera flavipennis
BSNHM1119-24	BGE_00017_D11	BOLD:AGK6669	656[0n]	Oedemera inapicalis
BSNHM1120-24	BGE_00017_E11	BOLD:AHA9746	655[0n]	Oedemera lateralis
BSNHM1121-24	BGE_00017_F11	BOLD:AHA9747	655[0n]	Oedemera lateralis
BSNHM1122-24	BGE_00017_G11	BOLD:AHA9747	655[0n]	Oedemera lateralis
BSNHM1123-24	BGE_00017_H11	BOLD:AHE4097	655[0n]	Oedemera flavicans
BSNHM1124-24	BGE_00017_A12	BOLD:AHE4097	655[0n]	Oedemera flavicans
BSNHM1125-24	BGE_00017_B12		653[141n]	Oedemera flavicans
BSNHM1126-24	BGE_00017_C12		601[102n]	Oedemera flavicans
BSNHM1127-24	BGE_00017_D12	BOLD:AGU9513	655[0n]	Oedemera marmorata
BSNHM1128-24	BGE_00017_E12	BOLD:AGU9513	655[0n]	Oedemera marmorata
BSNHM1129-24	BGE_00017_F12	BOLD:AHA9690	655[0n]	Opsimea ventralis
BSNHM1130-24	BGE_00017_G12	BOLD:AHA7725	656[3n]	Sparedrus orsinii
BSNHM1700-25	BGE_00020_A01		0[n]	Arthropoda
BSNHM1701-25	BGE_00020_B01	BOLD:ADG6059	656[0n]	Arthropoda
BSNHM1702-25	BGE_00020_C01	BOLD:AHC2573	656[0n]	Arthropoda
BSNHM1703-25	BGE_00020_D01	BOLD:AAC5270	600[0n]	Arthropoda
BSNHM1704-25	BGE_00020_E01	BOLD:AGO6291	600[0n]	Arthropoda
BSNHM1705-25	BGE_00020_F01	BOLD:ABU5935	656[60n]	Arthropoda
BSNHM1706-25	BGE_00020_G01	BOLD:AAE7178	600[0n]	Arthropoda
BSNHM1707-25	BGE_00020_H01	BOLD:AGP9700	656[0n]	Arthropoda
BSNHM1708-25	BGE_00020_A02	BOLD:ADB7123	656[0n]	Arthropoda
BSNHM1709-25	BGE_00020_B02	BOLD:AGO9741	656[0n]	Arthropoda
BSNHM1710-25	BGE_00020_C02		389[27n]	Arthropoda
BSNHM1711-25	BGE_00020_D02		0[n]	Arthropoda
BSNHM1712-25	BGE_00020_E02	BOLD:AAU5718	655[1n]	Arthropoda
BSNHM1713-25	BGE_00020_F02		0[n]	Arthropoda
BSNHM1714-25	BGE_00020_G02		0[n]	Arthropoda
BSNHM1715-25	BGE_00020_H02		0[n]	Arthropoda
BSNHM1716-25	BGE_00020_A03	BOLD:AAB4510	655[0n]	Arthropoda
BSNHM1717-25	BGE_00020_B03		0[n]	Arthropoda
BSNHM1718-25	BGE_00020_C03		0[n]	Arthropoda
BSNHM1719-25	BGE_00020_D03	BOLD:ADL9737	600[0n]	Arthropoda
BSNHM1720-25	BGE_00020_E03	BOLD:AAV1433	656[0n]	Arthropoda
BSNHM1721-25	BGE_00020_F03		0[n]	Arthropoda
BSNHM1722-25	BGE_00020_G03		0[n]	Arthropoda
BSNHM1723-25	BGE_00020_H03		0[n]	Arthropoda
BSNHM1724-25	BGE_00020_A04		0[n]	Arthropoda
BSNHM1725-25	BGE_00020_B04		0[n]	Arthropoda
BSNHM1726-25	BGE_00020_C04		0[n]	Arthropoda
BSNHM1727-25	BGE_00020_D04		0[n]	Arthropoda
BSNHM1728-25	BGE_00020_E04		0[n]	Arthropoda
BSNHM1729-25	BGE_00020_F04		0[n]	Arthropoda
BSNHM1730-25	BGE_00020_G04		0[n]	Arthropoda
BSNHM1731-25	BGE_00020_H04		0[n]	Arthropoda
BSNHM1732-25	BGE_00020_A05	BOLD:AGP9782	656[0n]	Arthropoda
BSNHM1733-25	BGE_00020_B05		0[n]	Arthropoda
BSNHM1734-25	BGE_00020_C05		0[n]	Arthropoda
BSNHM1735-25	BGE_00020_D05		0[n]	Arthropoda
BSNHM1736-25	BGE_00020_E05	BOLD:ACD8827	656[0n]	Arthropoda
BSNHM1737-25	BGE_00020_F05	BOLD:AAN4153	656[0n]	Arthropoda
BSNHM1738-25	BGE_00020_G05	BOLD:AEC2237	656[0n]	Arthropoda
BSNHM1739-25	BGE_00020_H05	BOLD:AAC8267	600[0n]	Arthropoda
BSNHM1740-25	BGE_00020_A06	BOLD:AAD0296	656[33n]	Arthropoda
BSNHM1741-25	BGE_00020_B06		0[n]	Arthropoda
BSNHM1742-25	BGE_00020_C06		0[n]	Arthropoda
BSNHM1743-25	BGE_00020_D06	BOLD:AAD6815	656[0n]	Arthropoda
BSNHM1744-25	BGE_00020_E06	BOLD:AGP9676	655[0n]	Arthropoda
BSNHM1745-25	BGE_00020_F06		0[n]	Arthropoda
BSNHM1746-25	BGE_00020_G06	BOLD:AAE9886	643[0n]	Arthropoda
BSNHM1747-25	BGE_00020_H06	BOLD:AAY8816	656[0n]	Arthropoda
BSNHM1748-25	BGE_00020_A07		0[n]	Arthropoda
BSNHM1749-25	BGE_00020_B07		0[n]	Arthropoda
BSNHM1750-25	BGE_00020_C07		0[n]	Arthropoda
BSNHM1751-25	BGE_00020_D07		0[n]	Arthropoda
BSNHM1752-25	BGE_00020_E07		0[n]	Arthropoda
BSNHM1753-25	BGE_00020_F07		0[n]	Arthropoda
BSNHM1754-25	BGE_00020_G07		0[n]	Arthropoda
BSNHM1755-25	BGE_00020_H07		0[n]	Arthropoda
BSNHM1756-25	BGE_00020_A08		0[n]	Arthropoda
BSNHM1757-25	BGE_00020_B08		0[n]	Arthropoda
BSNHM1758-25	BGE_00020_C08		0[n]	Arthropoda
BSNHM1759-25	BGE_00020_D08	BOLD:AEC8221	656[0n]	Arthropoda
BSNHM1760-25	BGE_00020_E08		0[n]	Arthropoda
BSNHM1761-25	BGE_00020_F08		0[n]	Arthropoda
BSNHM1762-25	BGE_00020_G08		0[n]	Arthropoda
BSNHM1763-25	BGE_00020_H08		0[n]	Arthropoda
BSNHM1764-25	BGE_00020_A09		0[n]	Arthropoda
BSNHM1765-25	BGE_00020_B09		0[n]	Arthropoda
BSNHM1766-25	BGE_00020_C09		0[n]	Arthropoda
BSNHM1767-25	BGE_00020_D09		0[n]	Arthropoda
BSNHM1768-25	BGE_00020_E09	BOLD:AHC2761	644[3n]	Arthropoda
BSNHM1769-25	BGE_00020_F09	BOLD:AAF3588	656[0n]	Arthropoda
BSNHM1770-25	BGE_00020_G09		0[n]	Arthropoda
BSNHM1771-25	BGE_00020_H09		0[n]	Arthropoda
BSNHM1772-25	BGE_00020_A10	BOLD:AAB5956	656[0n]	Arthropoda
BSNHM1773-25	BGE_00020_B10		0[n]	Arthropoda
BSNHM1774-25	BGE_00020_C10	BOLD:AAY8565	656[0n]	Arthropoda
BSNHM1775-25	BGE_00020_D10		0[n]	Arthropoda
BSNHM1776-25	BGE_00020_E10	BOLD:AAB7498	656[0n]	Arthropoda
BSNHM1777-25	BGE_00020_F10		0[n]	Arthropoda
BSNHM1778-25	BGE_00020_G10		0[n]	Arthropoda
BSNHM1779-25	BGE_00020_H10		0[n]	Arthropoda
BSNHM1780-25	BGE_00020_A11		0[n]	Arthropoda
BSNHM1781-25	BGE_00020_B11		0[n]	Arthropoda
BSNHM1782-25	BGE_00020_C11	BOLD:ABW7116	656[0n]	Arthropoda
BSNHM1783-25	BGE_00020_D11		0[n]	Arthropoda
BSNHM1784-25	BGE_00020_E11	BOLD:AEW1006	656[0n]	Arthropoda
BSNHM1785-25	BGE_00020_F11	BOLD:AHC2564	656[0n]	Arthropoda
BSNHM1786-25	BGE_00020_G11		0[n]	Arthropoda
BSNHM1787-25	BGE_00020_H11		0[n]	Arthropoda
BSNHM1788-25	BGE_00020_A12	BOLD:AGD0162	656[9n]	Arthropoda
BSNHM1789-25	BGE_00020_B12	BOLD:AHG0712	656[0n]	Arthropoda
BSNHM1790-25	BGE_00020_C12	BOLD:AGD0163	656[9n]	Arthropoda
BSNHM1791-25	BGE_00020_D12	BOLD:AHC2760	656[34n]	Arthropoda
BSNHM1792-25	BGE_00020_E12	BOLD:AAE7499	655[0n]	Arthropoda
BSNHM1793-25	BGE_00020_F12		0[n]	Arthropoda
BSNHM1794-25	BGE_00020_G12		0[n]	Arthropoda
BSNHM2080-25	BGE_00024_A01	BOLD:AAD6298	656[0n]	Arthropoda
BSNHM2081-25	BGE_00024_B01	BOLD:AAL3862	656[0n]	Arthropoda
BSNHM2082-25	BGE_00024_C01	BOLD:AAL3862	656[0n]	Arthropoda
BSNHM2083-25	BGE_00024_D01	BOLD:AAL3862	656[0n]	Arthropoda
BSNHM2084-25	BGE_00024_E01	BOLD:AAP8577	656[48n]	Arthropoda
BSNHM2085-25	BGE_00024_F01	BOLD:AAP9114	656[0n]	Arthropoda
BSNHM2086-25	BGE_00024_G01	BOLD:AAP9114	656[0n]	Arthropoda
BSNHM2087-25	BGE_00024_H01	BOLD:AAP5674	655[0n]	Arthropoda
BSNHM2088-25	BGE_00024_A02	BOLD:AAP5674	655[0n]	Arthropoda
BSNHM2089-25	BGE_00024_B02	BOLD:AAE4718	655[0n]	Arthropoda
BSNHM2090-25	BGE_00024_C02	BOLD:AAH8505	655[0n]	Arthropoda
BSNHM2091-25	BGE_00024_D02	BOLD:AAH8505	655[0n]	Arthropoda
BSNHM2092-25	BGE_00024_E02	BOLD:AAH8505	655[0n]	Arthropoda
BSNHM2093-25	BGE_00024_F02	BOLD:AAH8495	655[0n]	Arthropoda
BSNHM2094-25	BGE_00024_G02	BOLD:AAH8495	655[0n]	Arthropoda
BSNHM2095-25	BGE_00024_H02	BOLD:AAH8495	655[0n]	Arthropoda
BSNHM2096-25	BGE_00024_A03	BOLD:ADM6919	655[0n]	Arthropoda
BSNHM2097-25	BGE_00024_B03	BOLD:ACR3738	655[0n]	Arthropoda
BSNHM2098-25	BGE_00024_C03	BOLD:ADM6919	655[0n]	Arthropoda
BSNHM2099-25	BGE_00024_D03	BOLD:AAC1755	655[0n]	Arthropoda
BSNHM2100-25	BGE_00024_E03	BOLD:AAC1755	655[0n]	Arthropoda
BSNHM2101-25	BGE_00024_F03	BOLD:AAC1755	655[0n]	Arthropoda
BSNHM2102-25	BGE_00024_G03	BOLD:AAD1185	655[0n]	Phyllonorycter
BSNHM2103-25	BGE_00024_H03	BOLD:ACE7153	655[0n]	Arthropoda
BSNHM2104-25	BGE_00024_A04	BOLD:ADD9962	655[0n]	Arthropoda
BSNHM2105-25	BGE_00024_B04	BOLD:ADD9962	655[0n]	Arthropoda
BSNHM2106-25	BGE_00024_C04	BOLD:ADD9962	655[0n]	Arthropoda
BSNHM2107-25	BGE_00024_D04	BOLD:AAE6560	655[0n]	Arthropoda
BSNHM2108-25	BGE_00024_E04	BOLD:AAE6560	655[0n]	Arthropoda
BSNHM2109-25	BGE_00024_F04	BOLD:AAA9517	655[0n]	Arthropoda
BSNHM2110-25	BGE_00024_G04	BOLD:AAA9517	655[0n]	Arthropoda
BSNHM2111-25	BGE_00024_H04	BOLD:ABW7420	655[0n]	Arthropoda
BSNHM2112-25	BGE_00024_A05	BOLD:ABW7420	655[0n]	Arthropoda
BSNHM2113-25	BGE_00024_B05	BOLD:ABW7420	655[0n]	Arthropoda
BSNHM2114-25	BGE_00024_C05	BOLD:AAD8123	656[0n]	Arthropoda
BSNHM2115-25	BGE_00024_D05	BOLD:AAH8432	655[0n]	Arthropoda
BSNHM2116-25	BGE_00024_E05	BOLD:AAH8432	655[0n]	Arthropoda
BSNHM2117-25	BGE_00024_F05		0[n]	Arthropoda
BSNHM2118-25	BGE_00024_G05	BOLD:ACE5411	655[0n]	Arthropoda
BSNHM2119-25	BGE_00024_H05	BOLD:AAD8123	656[0n]	Arthropoda
BSNHM2120-25	BGE_00024_A06	BOLD:AAL6962	655[0n]	Arthropoda
BSNHM2121-25	BGE_00024_B06	BOLD:AAF6169	655[0n]	Arthropoda
BSNHM2122-25	BGE_00024_C06	BOLD:AAF6169	655[0n]	Arthropoda
BSNHM2123-25	BGE_00024_D06	BOLD:AAF6169	655[0n]	Arthropoda
BSNHM2124-25	BGE_00024_E06	BOLD:AAD7994	656[0n]	Arthropoda
BSNHM2125-25	BGE_00024_F06	BOLD:AAD7994	656[0n]	Arthropoda
BSNHM2126-25	BGE_00024_G06	BOLD:AAD7994	656[0n]	Arthropoda
BSNHM2127-25	BGE_00024_H06	BOLD:AAE4517	656[0n]	Arthropoda
BSNHM2128-25	BGE_00024_A07	BOLD:AAE4517	656[0n]	Arthropoda
BSNHM2129-25	BGE_00024_B07	BOLD:AAC7024	655[0n]	Arthropoda
BSNHM2130-25	BGE_00024_C07	BOLD:AAC7024	655[0n]	Arthropoda
BSNHM2131-25	BGE_00024_D07	BOLD:AAC7024	655[0n]	Arthropoda
BSNHM2132-25	BGE_00024_E07	BOLD:ACF0006	655[0n]	Arthropoda
BSNHM2133-25	BGE_00024_F07	BOLD:ACF0006	655[0n]	Arthropoda
BSNHM2134-25	BGE_00024_G07	BOLD:AAF6537	655[0n]	Arthropoda
BSNHM2135-25	BGE_00024_H07	BOLD:AAF6537	655[0n]	Arthropoda
BSNHM2136-25	BGE_00024_A08	BOLD:AAF6919	655[0n]	Arthropoda
BSNHM2137-25	BGE_00024_B08	BOLD:AAE6553	655[0n]	Arthropoda
BSNHM2138-25	BGE_00024_C08	BOLD:AAE6553	655[0n]	Arthropoda
BSNHM2139-25	BGE_00024_D08	BOLD:AAH8499	655[0n]	Arthropoda
BSNHM2140-25	BGE_00024_E08	BOLD:AAH8499	655[0n]	Arthropoda
BSNHM2141-25	BGE_00024_F08	BOLD:AAH8499	655[0n]	Arthropoda
BSNHM2142-25	BGE_00024_G08	BOLD:AAD4850	655[0n]	Arthropoda
BSNHM2143-25	BGE_00024_H08	BOLD:AAD4850	655[0n]	Arthropoda
BSNHM2144-25	BGE_00024_A09	BOLD:AAD4916	655[0n]	Arthropoda
BSNHM2145-25	BGE_00024_B09	BOLD:AAQ1589	656[0n]	Phyllocnistis
BSNHM2146-25	BGE_00024_C09	BOLD:AAQ1589	656[0n]	Phyllocnistis
BSNHM2147-25	BGE_00024_D09	BOLD:AAL5482	656[0n]	Arthropoda
BSNHM2148-25	BGE_00024_E09	BOLD:AAL5482	656[0n]	Arthropoda
BSNHM2149-25	BGE_00024_F09	BOLD:AAL5481	656[0n]	Arthropoda
BSNHM2150-25	BGE_00024_G09	BOLD:AAL5481	656[0n]	Arthropoda
BSNHM2151-25	BGE_00024_H09	BOLD:ACX5473	656[0n]	Phyllocnistinae
BSNHM2152-25	BGE_00024_A10	BOLD:AAE2758	656[0n]	Arthropoda
BSNHM2153-25	BGE_00024_B10	BOLD:AAE2758	656[0n]	Arthropoda
BSNHM2154-25	BGE_00024_C10	BOLD:AAD7427	656[0n]	Arthropoda
BSNHM2155-25	BGE_00024_D10	BOLD:AAD7427	656[0n]	Arthropoda
BSNHM2156-25	BGE_00024_E10	BOLD:AAD7427	656[0n]	Arthropoda
BSNHM2157-25	BGE_00024_F10	BOLD:ACF4420	656[0n]	Arthropoda
BSNHM2158-25	BGE_00024_G10	BOLD:ACF4420	656[0n]	Arthropoda
BSNHM2159-25	BGE_00024_H10	BOLD:AAI8493	656[0n]	Arthropoda
BSNHM2160-25	BGE_00024_A11	BOLD:AAF5225	656[0n]	Arthropoda
BSNHM2161-25	BGE_00024_B11	BOLD:AAF5225	656[0n]	Arthropoda
BSNHM2162-25	BGE_00024_C11		453[30n]	Arthropoda
BSNHM2163-25	BGE_00024_D11	BOLD:AAZ0894	656[60n]	Arthropoda
BSNHM2164-25	BGE_00024_E11	BOLD:AAP7444	655[0n]	Arthropoda
BSNHM2165-25	BGE_00024_F11	BOLD:AAI7316	656[0n]	Arthropoda
BSNHM2166-25	BGE_00024_G11	BOLD:AAI7316	656[0n]	Arthropoda
BSNHM2167-25	BGE_00024_H11	BOLD:AAJ1571	656[0n]	Arthropoda
BSNHM2168-25	BGE_00024_A12	BOLD:AAJ1571	656[0n]	Arthropoda
BSNHM2169-25	BGE_00024_B12	BOLD:AAJ1571	656[0n]	Arthropoda
BSNHM2170-25	BGE_00024_C12	BOLD:AAD4102	656[0n]	Arthropoda
BSNHM2171-25	BGE_00024_D12	BOLD:AAD4102	656[0n]	Arthropoda
BSNHM2172-25	BGE_00024_E12	BOLD:AAD4102	656[0n]	Arthropoda
BSNHM2173-25	BGE_00024_F12	BOLD:AAV9868	656[0n]	Arthropoda
BSNHM2174-25	BGE_00024_G12	BOLD:ADA5489	655[0n]	Arthropoda
BSNHM2175-25	BGE_00025_A01	BOLD:AAC7934	656[0n]	Arthropoda
BSNHM2176-25	BGE_00025_B01	BOLD:AAC7934	656[0n]	Arthropoda
BSNHM2177-25	BGE_00025_C01	BOLD:AAC7934	656[0n]	Arthropoda
BSNHM2178-25	BGE_00025_D01	BOLD:AAJ1572	656[0n]	Arthropoda
BSNHM2179-25	BGE_00025_E01	BOLD:AAJ1572	656[0n]	Arthropoda
BSNHM2180-25	BGE_00025_F01	BOLD:AAJ1572	656[0n]	Arthropoda
BSNHM2181-25	BGE_00025_G01	BOLD:AAF5138	656[0n]	Arthropoda
BSNHM2182-25	BGE_00025_H01	BOLD:ADA5489	632[0n]	Arthropoda
BSNHM2183-25	BGE_00025_A02	BOLD:AAD9497	656[0n]	Arthropoda
BSNHM2184-25	BGE_00025_B02	BOLD:AAD9497	656[0n]	Arthropoda
BSNHM2185-25	BGE_00025_C02	BOLD:AAD9497	656[0n]	Arthropoda
BSNHM2186-25	BGE_00025_D02	BOLD:ABY9726	655[0n]	Arthropoda
BSNHM2187-25	BGE_00025_E02	BOLD:ABY9726	655[0n]	Arthropoda
BSNHM2188-25	BGE_00025_F02	BOLD:AAA7740	656[0n]	Yponomeuta
BSNHM2189-25	BGE_00025_G02	BOLD:AAA7740	656[0n]	Yponomeuta
BSNHM2190-25	BGE_00025_H02	BOLD:AAH9903	656[0n]	Arthropoda
BSNHM2191-25	BGE_00025_A03	BOLD:AAI8035	656[0n]	Kessleria
BSNHM2192-25	BGE_00025_B03	BOLD:AAI8035	656[0n]	Kessleria
BSNHM2193-25	BGE_00025_C03	BOLD:AAB0225	656[0n]	Arthropoda
BSNHM2194-25	BGE_00025_D03	BOLD:AAB0225	656[0n]	Arthropoda
BSNHM2195-25	BGE_00025_E03	BOLD:AAE4109	656[0n]	Cedestis
BSNHM2196-25	BGE_00025_F03	BOLD:AAE4109	656[36n]	Cedestis
BSNHM2197-25	BGE_00025_G03	BOLD:AAL9374	656[0n]	Arthropoda
BSNHM2198-25	BGE_00025_H03	BOLD:AAL9374	656[0n]	Arthropoda
BSNHM2199-25	BGE_00025_A04	BOLD:AAF4475	656[0n]	Arthropoda
BSNHM2200-25	BGE_00025_B04	BOLD:AAB3722	656[0n]	Arthropoda
BSNHM2201-25	BGE_00025_C04		0[n]	Arthropoda
BSNHM2202-25	BGE_00025_D04	BOLD:AAW5122	656[0n]	Arthropoda
BSNHM2203-25	BGE_00025_E04	BOLD:AAB3723	656[0n]	Arthropoda
BSNHM2204-25	BGE_00025_F04	BOLD:AAB3723	656[0n]	Arthropoda
BSNHM2205-25	BGE_00025_G04	BOLD:AAB3722	656[0n]	Arthropoda
BSNHM2206-25	BGE_00025_H04	BOLD:AAJ9555	656[0n]	Arthropoda
BSNHM2207-25	BGE_00025_A05	BOLD:AAJ9555	656[90n]	Arthropoda
BSNHM2208-25	BGE_00025_B05	BOLD:AAE4873	656[0n]	Arthropoda
BSNHM2209-25	BGE_00025_C05	BOLD:AAE4873	656[45n]	Arthropoda
BSNHM2210-25	BGE_00025_D05	BOLD:AAE4530	656[0n]	Arthropoda
BSNHM2211-25	BGE_00025_E05	BOLD:AAE4530	656[0n]	Arthropoda
BSNHM2212-25	BGE_00025_F05	BOLD:AAD2598	655[0n]	Arthropoda
BSNHM2213-25	BGE_00025_G05	BOLD:AAD2599	655[0n]	Arthropoda
BSNHM2214-25	BGE_00025_H05	BOLD:AAD9548	656[0n]	Arthropoda
BSNHM2215-25	BGE_00025_A06	BOLD:AAF7514	656[0n]	Arthropoda
BSNHM2216-25	BGE_00025_B06	BOLD:AAF7514	656[0n]	Arthropoda
BSNHM2217-25	BGE_00025_C06	BOLD:AAL1245	656[0n]	Arthropoda
BSNHM2218-25	BGE_00025_D06	BOLD:AAL1245	656[0n]	Arthropoda
BSNHM2219-25	BGE_00025_E06	BOLD:AEY9064	655[0n]	Arthropoda
BSNHM2220-25	BGE_00025_F06	BOLD:AEY9064	655[0n]	Arthropoda
BSNHM2221-25	BGE_00025_G06	BOLD:AAC3336	656[0n]	Arthropoda
BSNHM2222-25	BGE_00025_H06	BOLD:AAC3336	656[0n]	Arthropoda
BSNHM2223-25	BGE_00025_A07	BOLD:AAF0765	656[0n]	Arthropoda
BSNHM2224-25	BGE_00025_B07	BOLD:ADQ9063	656[0n]	Arthropoda
BSNHM2225-25	BGE_00025_C07	BOLD:ADQ9063	656[0n]	Arthropoda
BSNHM2226-25	BGE_00025_D07	BOLD:ADQ9063	656[0n]	Arthropoda
BSNHM2227-25	BGE_00025_E07	BOLD:AHF8623	656[0n]	Arthropoda
BSNHM2228-25	BGE_00025_F07	BOLD:AHF8623	656[0n]	Arthropoda
BSNHM2229-25	BGE_00025_G07	BOLD:AHF8623	656[0n]	Arthropoda
BSNHM2230-25	BGE_00025_H07	BOLD:AEE6514	656[0n]	Arthropoda
BSNHM2231-25	BGE_00025_A08	BOLD:AEE6514	656[0n]	Arthropoda
BSNHM2232-25	BGE_00025_B08	BOLD:AAI4589	656[0n]	Arthropoda
BSNHM2233-25	BGE_00025_C08	BOLD:AAI4589	656[0n]	Arthropoda
BSNHM2234-25	BGE_00025_D08	BOLD:AAD4408	656[0n]	Arthropoda
BSNHM2235-25	BGE_00025_E08	BOLD:AAD4408	656[0n]	Arthropoda
BSNHM2236-25	BGE_00025_F08	BOLD:ACX7939	655[0n]	Arthropoda
BSNHM2237-25	BGE_00025_G08	BOLD:ACX7939	655[0n]	Arthropoda
BSNHM2238-25	BGE_00025_H08	BOLD:AHC2603	655[0n]	Arthropoda
BSNHM2239-25	BGE_00025_A09	BOLD:AHC2603	655[0n]	Arthropoda
BSNHM2240-25	BGE_00025_B09	BOLD:AAL0674	656[0n]	Arthropoda
BSNHM2241-25	BGE_00025_C09	BOLD:AAL0674	656[0n]	Arthropoda
BSNHM2242-25	BGE_00025_D09	BOLD:AAJ0615	656[0n]	Arthropoda
BSNHM2243-25	BGE_00025_E09	BOLD:AAJ0615	656[0n]	Arthropoda
BSNHM2244-25	BGE_00025_F09	BOLD:ACE3535	655[0n]	Arthropoda
BSNHM2245-25	BGE_00025_G09	BOLD:AAE3518	655[45n]	Arthropoda
BSNHM2246-25	BGE_00025_H09	BOLD:AAE8826	656[0n]	Arthropoda
BSNHM2247-25	BGE_00025_A10	BOLD:AAY9557	656[0n]	Arthropoda
BSNHM2248-25	BGE_00025_B10	BOLD:AAC3993	656[0n]	Arthropoda
BSNHM2249-25	BGE_00025_C10	BOLD:AAC3993	656[0n]	Arthropoda
BSNHM2250-25	BGE_00025_D10	BOLD:AAB7467	656[0n]	Coleophora
BSNHM2251-25	BGE_00025_E10	BOLD:AAB7467	656[0n]	Coleophora
BSNHM2252-25	BGE_00025_F10	BOLD:AAS0375	656[0n]	Arthropoda
BSNHM2253-25	BGE_00025_G10	BOLD:AAS0375	656[0n]	Arthropoda
BSNHM2254-25	BGE_00025_H10	BOLD:AAB7467	656[0n]	Coleophora
BSNHM2255-25	BGE_00025_A11	BOLD:AAB7467	656[0n]	Coleophora
BSNHM2256-25	BGE_00025_B11	BOLD:ABY4266	656[0n]	Arthropoda
BSNHM2257-25	BGE_00025_C11	BOLD:AAB7467	656[0n]	Coleophora
BSNHM2258-25	BGE_00025_D11	BOLD:AAE9656	656[0n]	Arthropoda
BSNHM2259-25	BGE_00025_E11	BOLD:AAE9656	656[0n]	Arthropoda
BSNHM2260-25	BGE_00025_F11	BOLD:ABZ2070	656[0n]	Arthropoda
BSNHM2261-25	BGE_00025_G11	BOLD:AAF3835	656[0n]	Arthropoda
BSNHM2262-25	BGE_00025_H11	BOLD:ACE6194	656[0n]	Arthropoda
BSNHM2263-25	BGE_00025_A12	BOLD:ACE6194	656[0n]	Arthropoda
BSNHM2264-25	BGE_00025_B12	BOLD:AAD0942	656[0n]	Arthropoda
BSNHM2265-25	BGE_00025_C12		656[129n]	Arthropoda
BSNHM2266-25	BGE_00025_D12	BOLD:AAF3856	656[0n]	Arthropoda
BSNHM2267-25	BGE_00025_E12	BOLD:AAF3856	656[51n]	Arthropoda
BSNHM2268-25	BGE_00025_F12	BOLD:ABZ4058	656[0n]	Coleophora
BSNHM2269-25	BGE_00025_G12	BOLD:ABZ4058	656[0n]	Coleophora
BSNHM2270-25	BGE_00026_A01	BOLD:ABY4881	656[0n]	Arthropoda
BSNHM2271-25	BGE_00026_B01	BOLD:ABY4881	656[0n]	Arthropoda
BSNHM2272-25	BGE_00026_C01	BOLD:AAF4235	656[0n]	Arthropoda
BSNHM2273-25	BGE_00026_D01	BOLD:AAF4235	656[0n]	Arthropoda
BSNHM2274-25	BGE_00026_E01	BOLD:AAD7701	656[0n]	Arthropoda
BSNHM2275-25	BGE_00026_F01	BOLD:AAD0941	656[0n]	Arthropoda
BSNHM2276-25	BGE_00026_G01	BOLD:AAD0941	656[0n]	Arthropoda
BSNHM2277-25	BGE_00026_H01	BOLD:AAD0941	656[0n]	Arthropoda
BSNHM2278-25	BGE_00026_A02	BOLD:AAE1198	656[0n]	Coleophora
BSNHM2279-25	BGE_00026_B02	BOLD:AAD9304	656[0n]	Arthropoda
BSNHM2280-25	BGE_00026_C02	BOLD:AAC6862	656[0n]	Arthropoda
BSNHM2281-25	BGE_00026_D02	BOLD:AAC4659	656[0n]	Arthropoda
BSNHM2282-25	BGE_00026_E02	BOLD:ADD1883	656[0n]	Arthropoda
BSNHM2283-25	BGE_00026_F02	BOLD:ADD1883	656[0n]	Arthropoda
BSNHM2284-25	BGE_00026_G02	BOLD:AAF3753	656[0n]	Arthropoda
BSNHM2285-25	BGE_00026_H02	BOLD:AAF3753	656[0n]	Arthropoda
BSNHM2286-25	BGE_00026_A03	BOLD:ABW7181	656[0n]	Arthropoda
BSNHM2287-25	BGE_00026_B03	BOLD:ABW7181	656[0n]	Arthropoda
BSNHM2288-25	BGE_00026_C03	BOLD:AAE8838	656[0n]	Arthropoda
BSNHM2289-25	BGE_00026_D03	BOLD:AAE8838	656[0n]	Arthropoda
BSNHM2290-25	BGE_00026_E03	BOLD:AAF3768	656[0n]	Arthropoda
BSNHM2291-25	BGE_00026_F03	BOLD:AAF3768	656[0n]	Arthropoda
BSNHM2292-25	BGE_00026_G03	BOLD:AAF3727	656[0n]	Arthropoda
BSNHM2293-25	BGE_00026_H03	BOLD:AAF3727	656[0n]	Arthropoda
BSNHM2294-25	BGE_00026_A04	BOLD:AAO4711	656[0n]	Arthropoda
BSNHM2295-25	BGE_00026_B04	BOLD:AAO4711	656[0n]	Arthropoda
BSNHM2296-25	BGE_00026_C04	BOLD:AAO4712	655[54n]	Arthropoda
BSNHM2297-25	BGE_00026_D04	BOLD:AAO4712	655[0n]	Arthropoda
BSNHM2298-25	BGE_00026_E04	BOLD:AAB8489	656[0n]	Arthropoda
BSNHM2299-25	BGE_00026_F04	BOLD:ABY8274	656[0n]	Arthropoda
BSNHM2300-25	BGE_00026_G04	BOLD:ABY8274	656[0n]	Arthropoda
BSNHM2301-25	BGE_00026_H04	BOLD:ABY8274	656[0n]	Arthropoda
BSNHM2302-25	BGE_00026_A05	BOLD:AAJ7027	656[0n]	Arthropoda
BSNHM2303-25	BGE_00026_B05	BOLD:AAJ7027	656[0n]	Arthropoda
BSNHM2304-25	BGE_00026_C05	BOLD:ACF4285	656[0n]	Arthropoda
BSNHM2305-25	BGE_00026_D05	BOLD:ACF4285	656[48n]	Arthropoda
BSNHM2306-25	BGE_00026_E05	BOLD:AAC6417	656[0n]	Arthropoda
BSNHM2307-25	BGE_00026_F05	BOLD:AAC6417	656[0n]	Arthropoda
BSNHM2308-25	BGE_00026_G05	BOLD:AAF4152	655[0n]	Arthropoda
BSNHM2309-25	BGE_00026_H05	BOLD:AAF4152	655[0n]	Arthropoda
BSNHM2310-25	BGE_00026_A06	BOLD:AAI9212	656[0n]	Arthropoda
BSNHM2311-25	BGE_00026_B06	BOLD:AAE8791	656[0n]	Arthropoda
BSNHM2312-25	BGE_00026_C06	BOLD:AAB2196	656[0n]	Arthropoda
BSNHM2313-25	BGE_00026_D06	BOLD:AAD7590	656[0n]	Arthropoda
BSNHM2314-25	BGE_00026_E06	BOLD:AAD7590	656[30n]	Arthropoda
BSNHM2315-25	BGE_00026_F06	BOLD:AAO1943	656[0n]	Arthropoda
BSNHM2316-25	BGE_00026_G06	BOLD:AAB4768	656[33n]	Coleophora
BSNHM2317-25	BGE_00026_H06	BOLD:AAE1255	656[0n]	Coleophora
BSNHM2318-25	BGE_00026_A07	BOLD:AAE1255	656[0n]	Coleophora
BSNHM2319-25	BGE_00026_B07	BOLD:AAE8848	656[0n]	Arthropoda
BSNHM2320-25	BGE_00026_C07	BOLD:AAE8848	656[0n]	Arthropoda
BSNHM2321-25	BGE_00026_D07	BOLD:ACE9842	656[0n]	Arthropoda
BSNHM2322-25	BGE_00026_E07	BOLD:ACE9842	656[0n]	Arthropoda
BSNHM2323-25	BGE_00026_F07	BOLD:AAD9305	656[0n]	Arthropoda
BSNHM2324-25	BGE_00026_G07	BOLD:AAF4254	656[0n]	Arthropoda
BSNHM2325-25	BGE_00026_H07	BOLD:AAF3837	656[0n]	Arthropoda
BSNHM2326-25	BGE_00026_A08		431[87n]	Arthropoda
BSNHM2327-25	BGE_00026_B08	BOLD:AAF4254	656[45n]	Arthropoda
BSNHM2328-25	BGE_00026_C08	BOLD:AAF4254	656[0n]	Arthropoda
BSNHM2329-25	BGE_00026_D08		0[n]	Arthropoda
BSNHM2330-25	BGE_00026_E08		0[n]	Arthropoda
BSNHM2331-25	BGE_00026_F08	BOLD:AAC2773	656[0n]	Arthropoda
BSNHM2332-25	BGE_00026_G08	BOLD:AAB3184	656[0n]	Arthropoda
BSNHM2333-25	BGE_00026_H08	BOLD:AAB3184	656[0n]	Arthropoda
BSNHM2334-25	BGE_00026_A09	BOLD:AAI5953	656[0n]	Arthropoda
BSNHM2335-25	BGE_00026_B09		0[n]	Arthropoda
BSNHM2336-25	BGE_00026_C09	BOLD:AAB3183	656[0n]	Arthropoda
BSNHM2337-25	BGE_00026_D09	BOLD:AAB3183	656[0n]	Arthropoda
BSNHM2338-25	BGE_00026_E09	BOLD:AAB3183	656[0n]	Arthropoda
BSNHM2339-25	BGE_00026_F09	BOLD:AAD3945	656[9n]	Arthropoda
BSNHM2340-25	BGE_00026_G09	BOLD:AAD3945	656[0n]	Arthropoda
BSNHM2341-25	BGE_00026_H09	BOLD:AAE9649	656[0n]	Arthropoda
BSNHM2342-25	BGE_00026_A10	BOLD:AAE9649	656[0n]	Arthropoda
BSNHM2343-25	BGE_00026_B10	BOLD:AAE1242	656[0n]	Arthropoda
BSNHM2344-25	BGE_00026_C10	BOLD:AAE1242	656[0n]	Arthropoda
BSNHM2345-25	BGE_00026_D10	BOLD:AAI5954	656[3n]	Arthropoda
BSNHM2346-25	BGE_00026_E10	BOLD:AAD7734	656[0n]	Arthropoda
BSNHM2347-25	BGE_00026_F10	BOLD:AAD7734	656[0n]	Arthropoda
BSNHM2348-25	BGE_00026_G10	BOLD:AAV9370	656[0n]	Arthropoda
BSNHM2349-25	BGE_00026_H10	BOLD:AAV9370	656[0n]	Arthropoda
BSNHM2350-25	BGE_00026_A11	BOLD:AEK3849	656[0n]	Arthropoda
BSNHM2351-25	BGE_00026_B11	BOLD:AEK3849	656[0n]	Arthropoda
BSNHM2352-25	BGE_00026_C11	BOLD:AAJ0810	656[0n]	Arthropoda
BSNHM2353-25	BGE_00026_D11	BOLD:AAJ0810	656[0n]	Arthropoda
BSNHM2354-25	BGE_00026_E11	BOLD:AAI5953	656[0n]	Arthropoda
BSNHM2355-25	BGE_00026_F11	BOLD:ABZ6242	656[0n]	Arthropoda
BSNHM2356-25	BGE_00026_G11	BOLD:AAB3185	656[0n]	Arthropoda
BSNHM2357-25	BGE_00026_H11	BOLD:AAB3185	656[0n]	Arthropoda
BSNHM2358-25	BGE_00026_A12	BOLD:AAC8749	655[0n]	Arthropoda
BSNHM2359-25	BGE_00026_B12	BOLD:AAC8749	655[0n]	Arthropoda
BSNHM2360-25	BGE_00026_C12	BOLD:AAJ0738	655[0n]	Arthropoda
BSNHM2361-25	BGE_00026_D12	BOLD:AAF3766	655[0n]	Arthropoda
BSNHM2362-25	BGE_00026_E12	BOLD:AAF3766	655[0n]	Arthropoda
BSNHM2363-25	BGE_00026_F12	BOLD:AEW2418	656[0n]	Arthropoda
BSNHM2364-25	BGE_00026_G12	BOLD:AAF4034	656[0n]	Arthropoda
BSNHM3600-25	BGE_00040_A01	BOLD:AAO4702	656[0n]	Arthropoda
BSNHM3601-25	BGE_00040_B01	BOLD:AHC2512	656[0n]	Arthropoda
BSNHM3602-25	BGE_00040_C01	BOLD:AHC2737	656[0n]	Arthropoda
BSNHM3603-25	BGE_00040_D01		0[n]	Arthropoda
BSNHM3604-25	BGE_00040_E01	BOLD:AGN8604	655[0n]	Arthropoda
BSNHM3605-25	BGE_00040_F01	BOLD:AAN9804	656[0n]	Arthropoda
BSNHM3606-25	BGE_00040_G01	BOLD:AHE5808	656[0n]	Arthropoda
BSNHM3607-25	BGE_00040_H01	BOLD:AEQ8680	656[0n]	Arthropoda
BSNHM3608-25	BGE_00040_A02	BOLD:AHC2734	655[18n]	Arthropoda
BSNHM3609-25	BGE_00040_B02	BOLD:AHC2736	655[0n]	Arthropoda
BSNHM3610-25	BGE_00040_C02	BOLD:AHF8651	655[36n]	Arthropoda
BSNHM3611-25	BGE_00040_D02	BOLD:AHC2735	655[0n]	Arthropoda
BSNHM3612-25	BGE_00040_E02	BOLD:AHC2731	655[0n]	Arthropoda
BSNHM3613-25	BGE_00040_F02		0[n]	Arthropoda
BSNHM3614-25	BGE_00040_G02	BOLD:AAR5071	655[0n]	Arthropoda
BSNHM3615-25	BGE_00040_H02	BOLD:AAR5071	655[0n]	Arthropoda
BSNHM3616-25	BGE_00040_A03		332[6n]	Arthropoda
BSNHM3617-25	BGE_00040_B03	BOLD:AHC2730	655[36n]	Arthropoda
BSNHM3618-25	BGE_00040_C03	BOLD:AHC2730	655[0n]	Arthropoda
BSNHM3619-25	BGE_00040_D03	BOLD:AHC2733	655[0n]	Arthropoda
BSNHM3620-25	BGE_00040_E03	BOLD:AHC2732	655[0n]	Arthropoda
BSNHM3621-25	BGE_00040_F03	BOLD:AHC2714	655[0n]	Arthropoda
BSNHM3622-25	BGE_00040_G03	BOLD:AHC2713	655[0n]	Arthropoda
BSNHM3623-25	BGE_00040_H03	BOLD:AHC2716	655[45n]	Arthropoda
BSNHM3624-25	BGE_00040_A04	BOLD:AHC2715	655[0n]	Arthropoda
BSNHM3625-25	BGE_00040_B04	BOLD:AHC2710	655[0n]	Arthropoda
BSNHM3626-25	BGE_00040_C04		434[30n]	Arthropoda
BSNHM3627-25	BGE_00040_D04	BOLD:AHF8650	655[0n]	Arthropoda
BSNHM3628-25	BGE_00040_E04	BOLD:ACG3042	655[0n]	Arthropoda
BSNHM3629-25	BGE_00040_F04	BOLD:ACG3042	655[0n]	Arthropoda
BSNHM3630-25	BGE_00040_G04	BOLD:AHC2709	655[0n]	Arthropoda
BSNHM3631-25	BGE_00040_H04	BOLD:AGB3611	655[0n]	Arthropoda
BSNHM3632-25	BGE_00040_A05		308[0n]	Arthropoda
BSNHM3633-25	BGE_00040_B05	BOLD:ACD3434	655[0n]	Arthropoda
BSNHM3634-25	BGE_00040_C05	BOLD:AHC2712	655[0n]	Arthropoda
BSNHM3635-25	BGE_00040_D05	BOLD:AHC2711	655[0n]	Arthropoda
BSNHM3636-25	BGE_00040_E05	BOLD:AHC2708	655[0n]	Arthropoda
BSNHM3637-25	BGE_00040_F05		0[n]	Arthropoda
BSNHM3638-25	BGE_00040_G05	BOLD:AGB3611	655[36n]	Arthropoda
BSNHM3639-25	BGE_00040_H05	BOLD:AHC2706	655[0n]	Arthropoda
BSNHM3640-25	BGE_00040_A06		355[24n]	Arthropoda
BSNHM3641-25	BGE_00040_B06		338[9n]	Arthropoda
BSNHM3642-25	BGE_00040_C06	BOLD:AGB3611	655[0n]	Arthropoda
BSNHM3643-25	BGE_00040_D06	BOLD:AGB3611	655[0n]	Arthropoda
BSNHM3644-25	BGE_00040_E06		329[0n]	Arthropoda
BSNHM3645-25	BGE_00040_F06	BOLD:AHC2720	655[30n]	Arthropoda
BSNHM3646-25	BGE_00040_G06	BOLD:AHC2719	655[0n]	Arthropoda
BSNHM3647-25	BGE_00040_H06	BOLD:AHC2718	655[0n]	Arthropoda
BSNHM3648-25	BGE_00040_A07	BOLD:AHC2620	656[0n]	Arthropoda
BSNHM3649-25	BGE_00040_B07	BOLD:AHF8636	656[0n]	Arthropoda
BSNHM3650-25	BGE_00040_C07	BOLD:AHF8625	655[1n]	Arthropoda
BSNHM3651-25	BGE_00040_D07		0[n]	Arthropoda
BSNHM3652-25	BGE_00040_E07	BOLD:AHF8626	654[1n]	Arthropoda
BSNHM3653-25	BGE_00040_F07		455[45n]	Arthropoda
BSNHM3654-25	BGE_00040_G07	BOLD:AHF8624	655[8n]	Arthropoda
BSNHM3655-25	BGE_00040_H07	BOLD:AHF8629	655[0n]	Arthropoda
BSNHM3656-25	BGE_00040_A08	BOLD:AHF8630	656[45n]	Arthropoda
BSNHM3657-25	BGE_00040_B08		374[3n]	Arthropoda
BSNHM3658-25	BGE_00040_C08	BOLD:AHF8627	656[0n]	Arthropoda
BSNHM3659-25	BGE_00040_D08	BOLD:AHF8628	656[1n]	Arthropoda
BSNHM3660-25	BGE_00040_E08	BOLD:ACH4708	655[0n]	Arthropoda
BSNHM3661-25	BGE_00040_F08	BOLD:ACC9865	656[0n]	Arthropoda
BSNHM3662-25	BGE_00040_G08	BOLD:AAO1254	656[0n]	Arthropoda
BSNHM3663-25	BGE_00040_H08	BOLD:ACB0319	656[0n]	Arthropoda
BSNHM3664-25	BGE_00040_A09	BOLD:AHC2717	656[0n]	Arthropoda
BSNHM3665-25	BGE_00040_B09	BOLD:AHC2576	656[0n]	Arthropoda
BSNHM3666-25	BGE_00040_C09	BOLD:AHC2702	656[0n]	Arthropoda
BSNHM3667-25	BGE_00040_D09	BOLD:AAO3297	656[0n]	Arthropoda
BSNHM3668-25	BGE_00040_E09	BOLD:AAP8304	656[0n]	Arthropoda
BSNHM3669-25	BGE_00040_F09	BOLD:AHC2704	656[0n]	Arthropoda
BSNHM3670-25	BGE_00040_G09	BOLD:AAK8784	656[0n]	Arthropoda
BSNHM3671-25	BGE_00040_H09	BOLD:AAO4682	656[0n]	Arthropoda
BSNHM3672-25	BGE_00040_A10	BOLD:ABV9777	656[0n]	Arthropoda
BSNHM3673-25	BGE_00040_B10	BOLD:AHC2700	655[0n]	Arthropoda
BSNHM3674-25	BGE_00040_C10	BOLD:AHC2610	656[0n]	Arthropoda
BSNHM3675-25	BGE_00040_D10	BOLD:AAO0996	655[0n]	Arthropoda
BSNHM3676-25	BGE_00040_E10	BOLD:AAO0996	655[0n]	Arthropoda
BSNHM3677-25	BGE_00040_F10	BOLD:AHF8627	656[0n]	Arthropoda
BSNHM3678-25	BGE_00040_G10	BOLD:AHF8645	655[0n]	Arthropoda
BSNHM3679-25	BGE_00040_H10	BOLD:AHF8644	655[0n]	Arthropoda
BSNHM3680-25	BGE_00040_A11		0[n]	Arthropoda
BSNHM3681-25	BGE_00040_B11	BOLD:AHF8642	656[0n]	Arthropoda
BSNHM3682-25	BGE_00040_C11	BOLD:AHF8627	656[0n]	Arthropoda
BSNHM3683-25	BGE_00040_D11		0[n]	Arthropoda
BSNHM3684-25	BGE_00040_E11	BOLD:AHF8643	655[0n]	Arthropoda
BSNHM3685-25	BGE_00040_F11	BOLD:AHF8640	655[0n]	Arthropoda
BSNHM3686-25	BGE_00040_G11	BOLD:AHF8641	656[0n]	Arthropoda
BSNHM3687-25	BGE_00040_H11		0[n]	Arthropoda
BSNHM3688-25	BGE_00040_A12	BOLD:AHF8647	656[0n]	Arthropoda
BSNHM3689-25	BGE_00040_B12	BOLD:AHF8648	654[0n]	Arthropoda
BSNHM3690-25	BGE_00040_C12	BOLD:AHF8646	656[0n]	Arthropoda
BSNHM3691-25	BGE_00040_D12		0[n]	Arthropoda
BSNHM3692-25	BGE_00040_E12	BOLD:ADN5243	656[0n]	Arthropoda
BSNHM3693-25	BGE_00040_F12	BOLD:ADN5243	656[0n]	Arthropoda
BSNHM3694-25	BGE_00040_G12	BOLD:AEA0619	656[0n]	Arthropoda
BSNHM4265-25	BGE_00047_A01	BOLD:AAD4204	656[0n]	Arthropoda
BSNHM4266-25	BGE_00047_B01	BOLD:AAD4204	656[0n]	Arthropoda
BSNHM4267-25	BGE_00047_C01	BOLD:AAD8512	656[0n]	Arthropoda
BSNHM4268-25	BGE_00047_D01	BOLD:AAD8512	656[6n]	Arthropoda
BSNHM4269-25	BGE_00047_E01	BOLD:ABY4615	656[0n]	Arthropoda
BSNHM4270-25	BGE_00047_F01	BOLD:ACF5197	468[0n]	Arthropoda
BSNHM4271-25	BGE_00047_G01	BOLD:ACF5197	656[0n]	Arthropoda
BSNHM4272-25	BGE_00047_H01	BOLD:AAA9849	656[0n]	Arthropoda
BSNHM4273-25	BGE_00047_A02	BOLD:AAC7968	656[72n]	Arthropoda
BSNHM4274-25	BGE_00047_B02	BOLD:AAC7968	656[0n]	Arthropoda
BSNHM4275-25	BGE_00047_C02	BOLD:AAC7968	656[0n]	Arthropoda
BSNHM4276-25	BGE_00047_D02	BOLD:AAK5012	656[0n]	Arthropoda
BSNHM4277-25	BGE_00047_E02	BOLD:AAK5012	656[0n]	Arthropoda
BSNHM4278-25	BGE_00047_F02	BOLD:AAC8415	656[0n]	Arthropoda
BSNHM4279-25	BGE_00047_G02		0[n]	Arthropoda
BSNHM4280-25	BGE_00047_H02	BOLD:AAF8086	656[0n]	Arthropoda
BSNHM4281-25	BGE_00047_A03	BOLD:AAE6864	656[33n]	Arthropoda
BSNHM4282-25	BGE_00047_B03	BOLD:ACE5542	656[27n]	Arthropoda
BSNHM4283-25	BGE_00047_C03	BOLD:AAC9682	656[0n]	Arthropoda
BSNHM4284-25	BGE_00047_D03	BOLD:AAE5344	656[0n]	Arthropoda
BSNHM4285-25	BGE_00047_E03		440[60n]	Arthropoda
BSNHM4286-25	BGE_00047_F03	BOLD:ACE8591	656[0n]	Arthropoda
BSNHM4287-25	BGE_00047_G03		0[n]	Arthropoda
BSNHM4288-25	BGE_00047_H03	BOLD:AAF8311	656[51n]	Arthropoda
BSNHM4289-25	BGE_00047_A04	BOLD:AAB6624	655[3n]	Arthropoda
BSNHM4290-25	BGE_00047_B04	BOLD:AAX3655	655[57n]	Arthropoda
BSNHM4291-25	BGE_00047_C04	BOLD:AAA2482	656[54n]	Mythimna
BSNHM4292-25	BGE_00047_D04	BOLD:AAD5689	655[0n]	Arthropoda
BSNHM4293-25	BGE_00047_E04		572[51n]	Arthropoda
BSNHM4294-25	BGE_00047_F04	BOLD:ACE6246	656[0n]	Arthropoda
BSNHM4295-25	BGE_00047_G04	BOLD:AAK8649	655[57n]	Arthropoda
BSNHM4296-25	BGE_00047_H04	BOLD:AAD6480	656[0n]	Arthropoda
BSNHM4297-25	BGE_00047_A05	BOLD:AAD6481	536[36n]	Arthropoda
BSNHM4298-25	BGE_00047_B05	BOLD:AAC0849	656[0n]	Arthropoda
BSNHM4299-25	BGE_00047_C05	BOLD:ACF2438	656[39n]	Arthropoda
BSNHM4300-25	BGE_00047_D05	BOLD:ABY4109	656[0n]	Noctuidae
BSNHM4301-25	BGE_00047_E05	BOLD:AAY5540	656[0n]	Arthropoda
BSNHM4302-25	BGE_00047_F05	BOLD:AAE0860	656[66n]	Arthropoda
BSNHM4303-25	BGE_00047_G05	BOLD:AAE7420	656[45n]	Arthropoda
BSNHM4304-25	BGE_00047_H05	BOLD:AAF5626	656[0n]	Arthropoda
BSNHM4305-25	BGE_00047_A06	BOLD:AAF5626	656[36n]	Arthropoda
BSNHM4306-25	BGE_00047_B06	BOLD:AAE0804	656[3n]	Arthropoda
BSNHM4307-25	BGE_00047_C06	BOLD:AAE0804	656[33n]	Arthropoda
BSNHM4308-25	BGE_00047_D06	BOLD:ABZ6599	656[0n]	Arthropoda
BSNHM4309-25	BGE_00047_E06	BOLD:AAE4735	656[0n]	Arthropoda
BSNHM4310-25	BGE_00047_F06	BOLD:AAZ9507	656[0n]	Arthropoda
BSNHM4311-25	BGE_00047_G06	BOLD:AAC3170	656[0n]	Arthropoda
BSNHM4312-25	BGE_00047_H06	BOLD:AAD5982	656[39n]	Arthropoda
BSNHM4313-25	BGE_00047_A07	BOLD:AAD5982	656[0n]	Arthropoda
BSNHM4314-25	BGE_00047_B07	BOLD:AAY2828	470[0n]	Arthropoda
BSNHM4315-25	BGE_00047_C07	BOLD:AAH7735	656[0n]	Arthropoda
BSNHM4316-25	BGE_00047_D07	BOLD:AAB7880	656[0n]	Arthropoda
BSNHM4317-25	BGE_00047_E07		302[0n]	Arthropoda
BSNHM4318-25	BGE_00047_F07		0[n]	Arthropoda
BSNHM4319-25	BGE_00047_G07	BOLD:AAU4327	656[0n]	Arthropoda
BSNHM4320-25	BGE_00047_H07		449[63n]	Arthropoda
BSNHM4321-25	BGE_00047_A08	BOLD:AAJ0877	656[0n]	Arthropoda
BSNHM4322-25	BGE_00047_B08	BOLD:AAD7323	656[0n]	Arthropoda
BSNHM4323-25	BGE_00047_C08	BOLD:AAF0427	656[0n]	Arthropoda
BSNHM4324-25	BGE_00047_D08	BOLD:AAE0830	656[0n]	Arthropoda
BSNHM4325-25	BGE_00047_E08	BOLD:AAC6993	656[0n]	Arthropoda
BSNHM4326-25	BGE_00047_F08	BOLD:AAC6993	656[0n]	Arthropoda
BSNHM4327-25	BGE_00047_G08	BOLD:AAF1446	656[0n]	Arthropoda
BSNHM4328-25	BGE_00047_H08	BOLD:AAF1445	656[0n]	Arthropoda
BSNHM4329-25	BGE_00047_A09	BOLD:AAF1445	656[0n]	Arthropoda
BSNHM4330-25	BGE_00047_B09	BOLD:AAB4107	655[0n]	Arthropoda
BSNHM4331-25	BGE_00047_C09	BOLD:AAB9497	656[0n]	Arthropoda
BSNHM4332-25	BGE_00047_D09	BOLD:AAL0181	656[0n]	Arthropoda
BSNHM4333-25	BGE_00047_E09	BOLD:AAE0836	656[0n]	Arthropoda
BSNHM4334-25	BGE_00047_F09	BOLD:AAK2132	656[0n]	Arthropoda
BSNHM4335-25	BGE_00047_G09	BOLD:AAD8507	656[36n]	Arthropoda
BSNHM4336-25	BGE_00047_H09	BOLD:AAC2458	656[0n]	Arthropoda
BSNHM4337-25	BGE_00047_A10	BOLD:AAA7455	656[87n]	Arthropoda
BSNHM4338-25	BGE_00047_B10	BOLD:AAA7455	656[0n]	Arthropoda
BSNHM4339-25	BGE_00047_C10	BOLD:AAE2920	656[30n]	Arthropoda
BSNHM4340-25	BGE_00047_D10	BOLD:AAC7157	656[36n]	Arthropoda
BSNHM4341-25	BGE_00047_E10	BOLD:AAC7157	656[0n]	Arthropoda
BSNHM4342-25	BGE_00047_F10	BOLD:AAB1790	656[12n]	Arthropoda
BSNHM4343-25	BGE_00047_G10	BOLD:AAB1790	656[0n]	Arthropoda
BSNHM4344-25	BGE_00047_H10	BOLD:AAA8789	656[0n]	Arthropoda
BSNHM4345-25	BGE_00047_A11	BOLD:ADL6778	656[0n]	Arthropoda
BSNHM4346-25	BGE_00047_B11	BOLD:ACE4656	656[33n]	Arthropoda
BSNHM4347-25	BGE_00047_C11	BOLD:ACE4656	656[0n]	Arthropoda
BSNHM4348-25	BGE_00047_D11	BOLD:AAE9379	656[0n]	Arthropoda
BSNHM4349-25	BGE_00047_E11		449[54n]	Arthropoda
BSNHM4350-25	BGE_00047_F11	BOLD:AAZ5397	656[30n]	Arthropoda
BSNHM4351-25	BGE_00047_G11	BOLD:AAZ9923	314[0n]	Arthropoda
BSNHM4352-25	BGE_00047_H11	BOLD:AAE8428	656[0n]	Arthropoda
BSNHM4353-25	BGE_00047_A12	BOLD:AAC5135	656[0n]	Arthropoda
BSNHM4354-25	BGE_00047_B12	BOLD:AAA7652	655[0n]	Carpatolechia
BSNHM4355-25	BGE_00047_C12		0[n]	Arthropoda
BSNHM4356-25	BGE_00047_D12	BOLD:ADU9900	656[0n]	Arthropoda
BSNHM4357-25	BGE_00047_E12		0[n]	Arthropoda
BSNHM4358-25	BGE_00047_F12	BOLD:AAC4659	656[0n]	Arthropoda
BSNHM4359-25	BGE_00047_G12	BOLD:AHC2617	656[0n]	Arthropoda
BSNTN1141-23	BGE_00229_A01	BOLD:AAK3629	655[0n]	Atalodoris sparsa
BSNTN1142-23	BGE_00229_A02	BOLD:AAK3629	655[0n]	Atalodoris sparsa
BSNTN1143-23	BGE_00229_A03	BOLD:AAK3629	655[0n]	Atalodoris sparsa
BSNTN1144-23	BGE_00229_A04		0[n]	Palio nothus
BSNTN1145-23	BGE_00229_A05	BOLD:ACA1407	655[0n]	Onchidoris pusilla
BSNTN1146-23	BGE_00229_A06	BOLD:ADR7787	655[0n]	Okenia aspersa
BSNTN1148-23	BGE_00229_A08	BOLD:ADZ2318	656[0n]	Facelina dubia
BSNTN1149-23	BGE_00229_A09	BOLD:ADZ2318	656[0n]	Facelina dubia
BSNTN1150-23	BGE_00229_A10	BOLD:AAY9693	656[0n]	Doto maculata
BSNTN1151-23	BGE_00229_A11	BOLD:AAZ1381	655[0n]	Palio nothus
BSNTN1152-23	BGE_00229_A12	BOLD:ADR7787	655[0n]	Okenia aspersa
BSNTN1153-23	BGE_00229_B01	BOLD:AAE8508	656[0n]	Doto cuspidata
BSNTN1154-23	BGE_00229_B02	BOLD:AAE8508	656[0n]	Doto cuspidata
BSNTN1155-23	BGE_00229_B03	BOLD:AHE7285	653[6n]	Serpula vermicularis
BSNTN1156-23	BGE_00229_B04	BOLD:AHE7285	653[0n]	Serpula vermicularis
BSNTN1157-23	BGE_00229_B05		0[n]	Spiochaetopterus typicus
BSNTN1158-23	BGE_00229_B06	BOLD:AHC2099	372[6n]	Branchiomma arcticum
BSNTN1159-23	BGE_00229_B07		0[n]	Spiochaetopterus typicus
BSNTN1160-23	BGE_00229_B08	BOLD:ACI0965	655[0n]	Malmgrenia darbouxi
BSNTN1161-23	BGE_00229_B09	BOLD:AAB7625	655[57n]	Harmothoe cf. rarispina
BSNTN1162-23	BGE_00229_B10	BOLD:AAB7625	655[0n]	Harmothoe rarispina
BSNTN1163-23	BGE_00229_B11	BOLD:AFL3642	539[0n]	Hydroides norvegica
BSNTN1164-23	BGE_00229_B12		0[n]	Hydroides norvegica
BSNTN1165-23	BGE_00229_C01		0[n]	Placostegus tridentatus
BSNTN1166-23	BGE_00229_C02		0[n]	Placostegus tridentatus
BSNTN1167-23	BGE_00229_C03	BOLD:ACZ4515	655[0n]	Sabella pavonina
BSNTN1168-23	BGE_00229_C04	BOLD:ACZ4515	655[0n]	Sabella pavonina
BSNTN1169-23	BGE_00229_C05		0[n]	Chone duneri
BSNTN1170-23	BGE_00229_C06		0[n]	Dipolydora caulleryi
BSNTN1171-23	BGE_00229_C07	BOLD:AHA8111	652[0n]	Lysippe fragilis
BSNTN1172-23	BGE_00229_C08		0[n]	Dasybranchus caducus
BSNTN1173-23	BGE_00229_C09		0[n]	Dipolydora socialis
BSNTN1174-23	BGE_00229_C10	BOLD:ACM1073	655[0n]	Ampharete baltica
BSNTN1175-23	BGE_00229_C11		348[0n]	Notomastus latericeus
BSNTN1176-23	BGE_00229_C12		348[39n]	Notomastus latericeus
BSNTN1177-23	BGE_00229_D01		0[n]	Dipolydora caulleryi
BSNTN1178-23	BGE_00229_D02		655[132n]	Streblosoma bairdi
BSNTN1179-23	BGE_00229_D03	BOLD:ADR9156	590[39n]	Malacoceros vulgaris
BSNTN1180-23	BGE_00229_D04	BOLD:AAG1191	654[0n]	Spio armata
BSNTN1181-23	BGE_00229_D05	BOLD:ACU9942	654[0n]	Eteone
BSNTN1182-23	BGE_00229_D06	BOLD:ACP0921	429[0n]	Eteone flava
BSNTN1183-23	BGE_00229_D07		0[n]	Dipolydora quadrilobata
BSNTN1184-23	BGE_00229_D08	BOLD:AHB8245	656[0n]	Dipolydora quadrilobata
BSNTN1185-23	BGE_00229_D09	BOLD:AFL3642	653[0n]	Placostegus tridentatus
BSNTN1186-23	BGE_00229_D10		0[n]	Spiochaetopterus typicus
BSNTN1187-23	BGE_00229_D11		0[n]	Serpula vermicularis
BSNTN1188-23	BGE_00229_D12	BOLD:AFL3642	537[0n]	Hydroides norvegica
BSNTN1189-23	BGE_00229_E01	BOLD:AHC2099	414[0n]	Branchiomma arcticum
BSNTN1190-23	BGE_00229_E02	BOLD:AHC2099	387[0n]	Branchiomma arcticum
BSNTN1191-23	BGE_00229_E03	BOLD:AAB7625	655[0n]	Harmothoe rarispina
BSNTN1192-23	BGE_00229_E04	BOLD:ACP2101	655[0n]	Sabella pavonina
BSNTN1193-23	BGE_00229_E05	BOLD:AHB8245	656[30n]	Dipolydora caulleryi
BSNTN1194-23	BGE_00229_E06		0[n]	Chone duneri
BSNTN1195-23	BGE_00229_E07		0[n]	Dipolydora socialis
BSNTN1196-23	BGE_00229_E08	BOLD:AHB8243	655[30n]	Dipolydora socialis
BSNTN1197-23	BGE_00229_E09	BOLD:AHB8245	656[27n]	Dipolydora quadrilobata
BSNTN1198-23	BGE_00229_E10		494[42n]	Ampharete baltica
BSNTN1199-23	BGE_00229_E11	BOLD:ACM1073	655[0n]	Ampharete baltica
BSNTN1200-23	BGE_00229_E12		0[n]	Streblosoma bairdi
BSNTN1201-23	BGE_00229_F01		533[60n]	Malacoceros vulgaris
BSNTN1202-23	BGE_00229_F02		0[n]	Malacoceros vulgaris
BSNTN1203-23	BGE_00229_F03	BOLD:AAJ5654	654[0n]	Spio armata
BSNTN1204-23	BGE_00229_F04	BOLD:AAG1191	654[0n]	Spio armata
BSNTN1205-23	BGE_00229_F05	BOLD:ABW4357	655[0n]	Eteone flava
BSNTN1206-23	BGE_00229_F06		0[n]	Notomastus latericeus
BSNTN1207-23	BGE_00229_F07		0[n]	Pseudopolydora pulchra
BSNTN1208-23	BGE_00229_F08	BOLD:AHB8246	509[0n]	Dipolydora coeca
BSNTN1209-23	BGE_00229_F09	BOLD:AHF4259	655[3n]	Dipolydora coeca
BSNTN1210-23	BGE_00229_F10		442[0n]	Dipolydora coeca
BSNTN1211-23	BGE_00229_F11		0[n]	Ophelina modesta
BSNTN1212-23	BGE_00229_F12		0[n]	Ophelina modesta
BSNTN1213-23	BGE_00229_G01		0[n]	Ophelina modesta
BSNTN1214-23	BGE_00229_G02		0[n]	Spirorbis inornatus
BSNTN1215-23	BGE_00229_G03		0[n]	Spirorbis inornatus
BSNTN1216-23	BGE_00229_G04		0[n]	Spirorbis inornatus
BSNTN1217-23	BGE_00229_G05	BOLD:AHE8162	655[0n]	Polydora ciliata
BSNTN1218-23	BGE_00229_G06		0[n]	Polydora ciliata
BSNTN1219-23	BGE_00229_G07		0[n]	Polydora ciliata
BSNTN1220-23	BGE_00229_G08		0[n]	Eunice dubitata
BSNTN1221-23	BGE_00229_G09	BOLD:AHB4667	653[78n]	Eunice dubitata
BSNTN1222-23	BGE_00229_G10		407[24n]	Eunice dubitata
BSNTN1223-23	BGE_00229_G11		0[n]	Terebellides stroemii
BSNTN1224-23	BGE_00229_G12	BOLD:AAJ5654	654[0n]	Spio arndti
BSNTN1225-23	BGE_00229_H01	BOLD:AAJ5654	654[0n]	Spio arndti
BSNTN1226-23	BGE_00229_H02	BOLD:AGQ1436	656[0n]	Malacoceros tetracerus
BSNTN1227-23	BGE_00229_H03	BOLD:AGQ1437	656[15n]	Malacoceros tetracerus
BSNTN1228-23	BGE_00229_H04		0[n]	Malacoceros jirkovi
BSNTN1229-23	BGE_00229_H05		0[n]	Malacoceros jirkovi
BSNTN1230-23	BGE_00229_H06		0[n]	Malacoceros jirkovi
BSNTN1231-23	BGE_00229_H07		0[n]	Schistomeringos rudolphi
BSNTN1232-23	BGE_00229_H08		0[n]	Parougia nigridentata
BSNTN1233-23	BGE_00229_H09		0[n]	Parougia nigridentata
BSNTN1234-23	BGE_00229_H10	BOLD:AHB8245	656[27n]	Pseudopolydora nordica
BSNTN1235-23	BGE_00229_H11		464[60n]	Pseudopolydora nordica
BSNTN2091-24	BGE_00231_F04	BOLD:AAA9409	656[0n]	Mysis litoralis
BSNTN2092-24	BGE_00231_F05	BOLD:AAH7607	652[45n]	Mysis litoralis
BSNTN2093-24	BGE_00231_B12	BOLD:AHB8447	639[102n]	Cuspidaria centobi
BSNTN2094-24	BGE_00231_C02		0[n]	Cuspidaria centobi
BSNTN2095-24	BGE_00231_E04		0[n]	Retusa truncatula
BSNTN2096-24	BGE_00231_C01	BOLD:AHB8447	587[72n]	Cuspidaria centobi
BSNTN2097-24	BGE_00231_D09		0[n]	Lamellaria perspicua
BSNTN2098-24	BGE_00231_C09		0[n]	Limatula gwyni
BSNTN2099-24	BGE_00231_A11		0[n]	Hyalopecten frigidus
BSNTN2100-24	BGE_00231_B03		0[n]	Hyalopecten frigidus
BSNTN2101-24	BGE_00231_D03		0[n]	Hanleya hanleyi
BSNTN2102-24	BGE_00231_E05		0[n]	Pleonexes gammaroides
BSNTN2103-24	BGE_00231_A03	BOLD:AAJ3577	652[0n]	Acanthocardia echinata
BSNTN2104-24	BGE_00231_C07		0[n]	Limatula gwyni
BSNTN2105-24	BGE_00231_D06		0[n]	Erato voluta
BSNTN2106-24	BGE_00231_F08	BOLD:AEA9716	656[0n]	Munidopsis serricornis
BSNTN2107-24	BGE_00231_F06	BOLD:AEA9716	656[0n]	Munidopsis serricornis
BSNTN2108-24	BGE_00231_E08	BOLD:ACF8440	656[0n]	Brachydiastylis resima
BSNTN2109-24	BGE_00231_E09	BOLD:AHC2255	656[0n]	Brachydiastylis resima
BSNTN2110-24	BGE_00231_E11	BOLD:AHF8028	655[1n]	Campylaspis verrucosa
BSNTN2111-24	BGE_00231_E12	BOLD:AHF8028	312[0n]	Campylaspis verrucosa
BSNTN2112-24	BGE_00231_E10		0[n]	Campylaspis rubicunda
BSNTN2113-24	BGE_00231_A05		0[n]	Hyalopecten frigidus
BSNTN2114-24	BGE_00231_B06	BOLD:ACR7083	655[0n]	Papillicardium minimum
BSNTN2115-24	BGE_00231_B07	BOLD:ACR7083	655[0n]	Papillicardium minimum
BSNTN2116-24	BGE_00231_B08	BOLD:ACR7083	655[36n]	Papillicardium minimum
BSNTN2117-24	BGE_00231_C03	BOLD:AHB3577	648[0n]	Hiatella rugosa
BSNTN2118-24	BGE_00231_C04	BOLD:AHB3577	648[0n]	Hiatella rugosa
BSNTN2119-24	BGE_00231_C05	BOLD:AHB3577	648[0n]	Hiatella rugosa
BSNTN2120-24	BGE_00231_B04	BOLD:AAC2747	655[0n]	Nucula tumidula
BSNTN2121-24	BGE_00231_A10	BOLD:AAC2747	655[0n]	Nucula tumidula
BSNTN2122-24	BGE_00231_A09	BOLD:AAC2747	553[0n]	Nucula tumidula
BSNTN2123-24	BGE_00231_A02	BOLD:AAW6330	656[0n]	Acanthocardia echinata
BSNTN2124-24	BGE_00231_B05		0[n]	Lyonsia arenosa
BSNTN2125-24	BGE_00231_A12	BOLD:AAY4792	641[42n]	Macoma moesta
BSNTN2126-24	BGE_00231_D05	BOLD:AEK5983	655[0n]	Bathypolypus bairdii
BSNTN2127-24	BGE_00231_F07	BOLD:ACW4095	655[0n]	Munidopsis serricornis
BSNTN2128-24	BGE_00231_C06	BOLD:AAE8751	442[0n]	Acanthocardia echinata
BSNTN2129-24	BGE_00231_B11	BOLD:ADZ2284	655[0n]	Parathyasira dunbari
BSNTN2130-24	BGE_00231_B10	BOLD:ACJ5885	655[0n]	Parathyasira dunbari
BSNTN2131-24	BGE_00231_B09	BOLD:ACJ5885	655[0n]	Parathyasira dunbari
BSNTN2132-24	BGE_00231_C12		0[n]	Dacrydium vitreum
BSNTN2133-24	BGE_00231_D02		0[n]	Dacrydium vitreum
BSNTN2134-24	BGE_00231_D01		0[n]	Dacrydium vitreum
BSNTN2135-24	BGE_00231_B02		585[87n]	Macoma moesta
BSNTN2136-24	BGE_00231_B01	BOLD:AHE9548	562[54n]	Macoma moesta
BSNTN2137-24	BGE_00231_E01		0[n]	Moelleria costulata
BSNTN2138-24	BGE_00231_A06	BOLD:ACR6082	644[9n]	Astarte acuticostata
BSNTN2139-24	BGE_00231_A07	BOLD:AHC2501	646[81n]	Astarte acuticostata
BSNTN2140-24	BGE_00231_A08	BOLD:AAO3676	646[12n]	Astarte acuticostata
BSNTN2141-24	BGE_00231_E02	BOLD:AHB0245	655[0n]	Moelleria costulata
BSNTN2142-24	BGE_00231_E03	BOLD:AHB0244	655[0n]	Moelleria costulata
BSNTN2143-24	BGE_00231_A04	BOLD:ABU7530	647[0n]	Panomya norvegica
BSNTN2144-24	BGE_00231_F03	BOLD:AAE9749	655[0n]	Monocorophium sextonae
BSNTN2145-24	BGE_00231_E06	BOLD:AAZ3071	656[0n]	Pleonexes gammaroides
BSNTN2146-24	BGE_00231_E07	BOLD:ABW1982	656[0n]	Pleonexes gammaroides
BSNTN2147-24	BGE_00231_A01	BOLD:AHA9491	645[0n]	Panomya norvegica
BSNTN2148-24	BGE_00231_F01	BOLD:AAU2334	656[0n]	Jassa falcata
BSNTN2149-24	BGE_00231_F02	BOLD:AAU2334	656[0n]	Jassa falcata
BSNTN2150-24	BGE_00231_D07		459[36n]	Lamellaria perspicua
BSNTN2151-24	BGE_00231_D08		0[n]	Lamellaria perspicua
BSNTN2152-24	BGE_00231_D10	BOLD:AAA7469	656[0n]	Littorina obtusa
BSNTN2153-24	BGE_00231_D04		0[n]	Hanleya hanleyi
BSNTN2154-24	BGE_00231_D12	BOLD:AAA7469	656[0n]	Littorina obtusa
BSNTN2155-24	BGE_00231_D11	BOLD:AAA7469	656[0n]	Littorina obtusa
[truncated: 504 more rows]

## Sheet: Table S5
Filename	ID	mge_params	fasta_header	sample_taxid	ref_accession	ref_rank	n_reads_in	n_reads_aligned	n_reads_skipped	ref_length	cov_min	cov_max	cov_avg	cov_med	cleaning_removed_human	cleaning_removed_at	cleaning_removed_outlier	cleaning_removed_reference	cleaning_ambig_bases	cleaning_cov_percent	seq_id	barcode_length	barcode_ambiguous_bases_original	barcode_ambiguous_bases	barcode_base_count	reading_frame	stop_codons	barcode_rank	taxval_rank	expected_taxonomy	expected_taxonomy_rank	obs_taxonomy	match_taxonomy	matched_rank	top_matching_hit	pident	aligned_length	mismatch	evalue	gaps	selected
[truncated: 36,432 more rows]
